# Supplementary material for: Genome-wide scan for common variants associated with intramuscular fat and moisture content in rainbow trout
Source: BMC Genomics. 2020 Jul 31;21:529. doi: 10.1186/s12864-020-06932-0 (PMC7393730; doi:10.1186/s12864-020-06932-0)
Supplement: Supplementary file 1 — Additional file 1: Table S1. Genetic variance for fat content explained by all SNP markers in genomic sliding windows. Table S2. SNP markers in genomic sliding windows explaining at least 2% of the genetic variance for fat content. Table S3. Genetic variance for moisture content explained by all SNP markers in genomic sliding windows. Table S4. SNP markers in genomic sliding windows explaining at least 2% of the genetic variance for moisture content. Table S5. SNP markers significantly associated with variability in fat content (highlighted in yellow) using family-based association analysis. Table S6. SNP markers significantly associated with variability in moisture content (highlighted in yellow) using family-based association analysis. [file 12864_2020_6932_MOESM1_ESM.xlsx]

## Sheet: S1
S1-Genetic variance for fat content explained by all SNP markers in genomic sliding windows
Var%	CHR	Position	Trait	Probe ID	Region	Strand	Gene ID	Annotation
5.51032	19	23496538	Fat content	AX-171611208	CDS	-	LOC110497567	beta-taxilin-like
5.51031	19	23527643	Fat content	AX-171611207	3'UTR	-	fuca2	alpha-L-fucosidase 2
5.49848	19	23484338	Fat content	AX-171611211	3'UTR	-	LOC110497568	uncharacterized LOC110497568
5.49711	19	23486551	Fat content	AX-171636462	CDS	-	LOC110497568	uncharacterized LOC110497568
5.49708	19	23495709	Fat content	AX-171611210	CDS	-	LOC110497567	beta-taxilin-like
5.42159	19	23699374	Fat content	AX-172557959	3'UTR	-	LOC110497583	F-box only protein 30-like
5.41551	19	23627740	Fat content	AX-171611203	5'UTR	-	LOC110497579	visinin-like protein 1
5.34457	19	24316246	Fat content	AX-171621424	3'UTR	-	LOC110497601	microtubule-associated protein RP/EB family member 3-like
5.34334	19	23627722	Fat content	AX-171611204	5'UTR	-	LOC110497579	visinin-like protein 1
5.33465	19	23528291	Fat content	AX-171611206	3'UTR	-	fuca2	alpha-L-fucosidase 2
5.33381	19	23621300	Fat content	AX-171611205	3'UTR	-	LOC110497579	visinin-like protein 1
5.33015	19	23851302	Fat content	AX-172557710	3'UTR	+	LOC110497586	syntaxin-binding protein 5-like
5.32966	19	23561806	Fat content	AX-172557798	3'UTR	-	LOC110497574	dnaJ homolog subfamily C member 5B-like
5.32493	19	23838038	Fat content	AX-171636459	CDS	+	LOC110497586	syntaxin-binding protein 5-like
5.32385	19	24247835	Fat content	AX-172558690	3'UTR	-	LOC110497599	ensconsin-like
4.76786	19	24717876	Fat content	AX-172556834	3'UTR	-	slc25a21	solute carrier family 25 member 21
4.67366	19	24512704	Fat content	AX-171618172	CDS	-	LOC110497612	trifunctional enzyme subunit alpha, mitochondrial-like
4.66216	19	24329620	Fat content	AX-171636457	CDS	-	LOC110497602	dihydropyrimidinase-related protein 5-like
4.63022	19	24620505	Fat content	AX-171636453	3'UTR	-	mbip	MAP3K12 binding inhibitory protein 1
4.63013	19	24512932	Fat content	AX-172558017	CDS	-	LOC110497612	trifunctional enzyme subunit alpha, mitochondrial-like
4.60149	19	24717898	Fat content	AX-171630658	3'UTR	-	slc25a21	solute carrier family 25 member 21
4.57458	19	24405021	Fat content	AX-171636454	CDS	-	LOC110497603	DNA (cytosine-5)-methyltransferase 3A-like
4.55885	19	24509666	Fat content	AX-171611198	CDS	-	LOC110497612	trifunctional enzyme subunit alpha, mitochondrial-like
4.55734	19	24503147	Fat content	AX-171611199	3'UTR	-	LOC110497612	trifunctional enzyme subunit alpha, mitochondrial-like
4.55333	19	24502571	Fat content	AX-169525167	3'UTR	-	LOC110497612	trifunctional enzyme subunit alpha, mitochondrial-like
4.54289	19	24317314	Fat content	AX-171611202	3'UTR	-	LOC110497601	microtubule-associated protein RP/EB family member 3-like
4.47446	19	25037839	Fat content	AX-171604663	3'UTR	+	LOC110497620	mRNA decay activator protein ZFP36L1-like
4.38842	19	25290365	Fat content	AX-172548601	3'UTR	+	LOC110497624	cysteine-rich protein 2-like
4.33083	19	25039632	Fat content	AX-172555496	3'UTR	+	LOC110497620	mRNA decay activator protein ZFP36L1-like
4.33076	19	25039247	Fat content	AX-171620336	3'UTR	+	LOC110497620	mRNA decay activator protein ZFP36L1-like
4.18598	19	23257105	Fat content	AX-171636466	CDS	+	LOC110497565	thioredoxin-related transmembrane protein 1-like
4.1537	19	23259435	Fat content	AX-171611212	3'UTR	+	LOC110497565	thioredoxin-related transmembrane protein 1-like
4.14602	19	23260053	Fat content	AX-172558317	3'UTR	+	LOC110497565	thioredoxin-related transmembrane protein 1-like
4.13824	19	23443626	Fat content	AX-172557896	3'UTR	+	gbg2	Guanine nucleotide-binding protein GI/GS/GO gamma-2 subunit
3.74158	19	25563733	Fat content	AX-171620161	CDS	+	LOC110497630	spectrin beta chain, erythrocytic-like
3.74101	19	25581001	Fat content	AX-171620159	CDS	+	LOC110497630	spectrin beta chain, erythrocytic-like
3.73965	19	25366465	Fat content	AX-171602740	3'UTR	-	LOC110498698	ELM2 and SANT domain-containing protein 1-like
3.73918	19	25476698	Fat content	AX-172547701	3'UTR	+	cdan1	codanin 1
3.73664	19	25409419	Fat content	AX-172552894	CDS	+	ptgr2	prostaglandin reductase 2
3.73587	19	25414599	Fat content	AX-171627930	CDS	+	ptgr2	prostaglandin reductase 2
3.32739	1	2403550	Fat content	AX-172564110	N/A	N/A	N/A	N/A
3.31998	1	2405455	Fat content	AX-172556331	3'UTR	-	LOC110526525	ephrin type-B receptor 3-like
3.31659	1	2476972	Fat content	AX-171600876	CDS	+	LOC110526721	cytoplasmic FMR1-interacting protein 1 homolog
3.31476	1	2734747	Fat content	AX-171624739	CDS	+	LOC110527109	inosine-uridine preferring nucleoside hydrolase-like
3.31475	1	2492079	Fat content	AX-171626315	mRNA	-	nipa1	non imprinted in Prader-Willi/Angelman syndrome 1
3.31359	1	2688769	Fat content	AX-171625963	CDS	-	ndk7	Nucleoside diphosphate kinase 7
3.31351	1	2725614	Fat content	AX-171624738	3'UTR	+	LOC110527472	homocysteine S-methyltransferase-like
3.31199	1	3583400	Fat content	AX-172549783	CDS	-	LOC110527966	nucleolin-like
3.30818	5	85766596	Fat content	AX-171602932	3'UTR	+	LOC110524811	prohibitin-2-like
3.30441	1	1540280	Fat content	AX-172551509	CDS	-	LOC110525986	cysteine protease ATG4B-like
3.30435	5	85764353	Fat content	AX-172554587	CDS	+	LOC110524811	prohibitin-2-like
3.30337	1	1528569	Fat content	AX-171627023	CDS	-	LOC110525986	cysteine protease ATG4B-like
3.30045	1	1526908	Fat content	AX-171605243	CDS	-	LOC110525986	cysteine protease ATG4B-like
3.27349	1	1523476	Fat content	AX-171627022	CDS	-	LOC110525986	cysteine protease ATG4B-like
3.27135	19	23121084	Fat content	AX-171636470	5'UTR	+	LOC110497558	protein eva-1 homolog A-like
3.24553	1	1522067	Fat content	AX-171619863	CDS	-	LOC110525986	cysteine protease ATG4B-like
3.2454	19	23140902	Fat content	AX-171611214	3'UTR	+	LOC110497560	cathepsin B-like
3.23082	1	1517248	Fat content	AX-171601650	N/A	N/A	N/A	N/A
3.22938	1	1516793	Fat content	AX-171601649	N/A	N/A	N/A	N/A
3.22817	1	1512297	Fat content	AX-171607927	CDS	+	agxt	alanine-glyoxylate aminotransferase
3.22301	1	1510501	Fat content	AX-171601648	CDS	+	agxt	alanine-glyoxylate aminotransferase
3.21526	19	23104269	Fat content	AX-171636471	CDS	+	LOC110497557	GC-rich sequence DNA-binding factor 2-like
3.19804	5	86172450	Fat content	AX-171643982	mRNA	+	LOC110524818	melanotransferrin-like
3.19353	5	86152767	Fat content	AX-171640560	CDS	+	LOC110524815	disks large homolog 1-like
3.19329	5	86148609	Fat content	AX-172559753	mRNA	+	LOC110524815	disks large homolog 1-like
3.16993	1	1507246	Fat content	AX-171601647	CDS	+	agxt	alanine-glyoxylate aminotransferase
3.16886	19	23082360	Fat content	AX-172557853	CDS	-	LOC110497555	intersectin-2-like
3.16877	5	86133579	Fat content	AX-172562089	CDS	+	LOC110524815	disks large homolog 1-like
3.16044	5	85862401	Fat content	AX-171622130	N/A	N/A	N/A	N/A
3.15806	1	1175065	Fat content	AX-174104763	lnc_RNA	-	LOC110524726	uncharacterized LOC110524726
3.13518	1	869935	Fat content	AX-171598693	N/A	N/A	N/A	N/A
3.1351	1	869133	Fat content	AX-171598691	N/A	N/A	N/A	N/A
3.12974	1	867591	Fat content	AX-172549366	3'UTR	+	tp63	tumor protein p63
3.03512	5	86184638	Fat content	AX-171600466	3'UTR	+	LOC110524818	melanotransferrin-like
3.02916	5	86189305	Fat content	AX-171600468	CDS	+	ncbp2	nuclear cap binding protein subunit 2
3.02738	5	86184908	Fat content	AX-171600467	3'UTR	+	LOC110524818	melanotransferrin-like
3.02711	5	86190527	Fat content	AX-171600469	CDS	+	ncbp2	nuclear cap binding protein subunit 2
3.02506	5	86186383	Fat content	AX-171625971	lnc_RNA	-	LOC110524822	uncharacterized LOC110524822
3.01169	1	568295	Fat content	AX-171607499	CDS	+	LOC110524124	sodium/potassium-transporting ATPase subunit beta-233-like
3.01168	1	526615	Fat content	AX-171603287	CDS	-	dpt	dermatopontin
3.00855	1	526389	Fat content	AX-171603288	CDS	-	dpt	dermatopontin
3.00326	19	25586269	Fat content	AX-171617332	CDS	+	LOC110497630	spectrin beta chain, erythrocytic-like
2.99115	1	516006	Fat content	AX-172553391	CDS	-	dpt	dermatopontin
2.98324	1	512645	Fat content	AX-171597798	3'UTR	-	dpt	dermatopontin
2.98126	1	69907	Fat content	AX-171617407	CDS	-	nit2	nitrilase family member 2
2.97844	5	85727346	Fat content	AX-171628099	CDS	-	LOC110524809	occludin-like
2.97716	1	63769	Fat content	AX-171604319	CDS	-	nit2	nitrilase family member 2
2.97444	1	591202	Fat content	AX-171602118	3'UTR	+	LOC110524124	sodium/potassium-transporting ATPase subunit beta-233-like
2.97398	1	512942	Fat content	AX-171597799	3'UTR	-	dpt	dermatopontin
2.97284	1	591810	Fat content	AX-171602119	lnc_RNA	-	N/A	N/A
2.96798	1	63802	Fat content	AX-171604318	CDS	-	nit2	nitrilase family member 2
2.96707	1	69617	Fat content	AX-171604316	CDS	-	nit2	nitrilase family member 2
2.96702	1	63803	Fat content	AX-171604317	CDS	-	nit2	nitrilase family member 2
2.90096	1	3585122	Fat content	AX-171600277	3'UTR	-	LOC100135911	nucleolin
2.88532	5	86190978	Fat content	AX-171600470	CDS	+	ncbp2	nuclear cap binding protein subunit 2
2.82861	5	86191003	Fat content	AX-171600471	3'UTR	+	ncbp2	nuclear cap binding protein subunit 2
2.81392	5	86343735	Fat content	AX-172559044	N/A	N/A	N/A	N/A
2.81303	5	86217147	Fat content	AX-172559552	3'UTR	-	LOC110524823	anosmin-1-like
2.78522	5	86370477	Fat content	AX-172562566	5'UTR	+	LOC110524825	histidine-rich glycoprotein-like
2.7817	5	86191129	Fat content	AX-171600472	3'UTR	+	ncbp2	nuclear cap binding protein subunit 2
2.76909	5	86191288	Fat content	AX-171600473	3'UTR	+	ncbp2	nuclear cap binding protein subunit 2
2.67861	5	85713321	Fat content	AX-171643865	CDS	-	LOC110524809	occludin-like
2.66302	5	85695961	Fat content	AX-171602207	N/A	N/A	N/A	N/A
2.61791	19	25587601	Fat content	AX-171603603	3'UTR	+	LOC110497630	spectrin beta chain, erythrocytic-like
2.59621	19	23060380	Fat content	AX-172557623	CDS	-	LOC110497555	intersectin-2-like
2.59424	19	25588545	Fat content	AX-171603602	3'UTR	+	LOC110497630	spectrin beta chain, erythrocytic-like
2.59278	19	23062680	Fat content	AX-89916860	CDS	-	LOC110497555	intersectin-2-like
2.42013	19	22725913	Fat content	AX-171636476	3'UTR	-	foxn3	forkhead box N3
2.3928	29	10714305	Fat content	AX-171626465	mRNA	+	LOC110509628	arrestin domain-containing protein 3-like
2.39022	29	10776686	Fat content	AX-171600395	5'UTR	+	LOC110509321	myocyte-specific enhancer factor 2C-like
2.38871	29	10746517	Fat content	AX-171626467	CDS	+	LOC110509629	centrin-3
2.38711	29	10559109	Fat content	AX-171601060	5'UTR	-	LOC110509625	claudin-4-like
2.36511	29	10557922	Fat content	AX-171601059	3'UTR	-	LOC110509625	claudin-4-like
2.26178	29	10557825	Fat content	AX-171601058	3'UTR	-	LOC110509625	claudin-4-like
2.24984	29	10557656	Fat content	AX-172550722	3'UTR	-	LOC110509625	claudin-4-like
2.23966	29	10494611	Fat content	AX-171601057	3'UTR	+	LOC110509620	short-chain specific acyl-CoA dehydrogenase, mitochondrial-like
2.2382	29	10800769	Fat content	AX-171601061	CDS	+	LOC110509321	myocyte-specific enhancer factor 2C-like
2.23295	29	10531236	Fat content	AX-171626464	N/A	N/A	N/A	N/A
2.23292	29	10495100	Fat content	AX-171626462	3'UTR	-	LOC110509622	jeltraxin-like
2.22914	29	10798819	Fat content	AX-172553980	mRNA	+	LOC110509321	myocyte-specific enhancer factor 2C-like
2.22461	29	10801091	Fat content	AX-171601062	CDS	+	LOC110509321	myocyte-specific enhancer factor 2C-like
2.2217	1	3585204	Fat content	AX-171600278	3'UTR	-	LOC100135911	nucleolin
2.14988	5	86372350	Fat content	AX-171614787	CDS	+	LOC110524825	histidine-rich glycoprotein-like
2.13535	4	22243410	Fat content	AX-171614141	3'UTR	+	LOC110521603	cytochrome P450 2J2-like
2.11694	4	22243392	Fat content	AX-171614142	3'UTR	+	LOC110521603	cytochrome P450 2J2-like
2.10597	5	85695858	Fat content	AX-171602206	N/A	N/A	N/A	N/A
2.09156	4	22243373	Fat content	AX-171614143	3'UTR	+	LOC110521603	cytochrome P450 2J2-like
2.08688	4	22387452	Fat content	AX-171606155	CDS	+	rpf1	ribosome production factor 1 homolog
2.08641	4	22243583	Fat content	AX-172562405	3'UTR	+	LOC110521603	cytochrome P450 2J2-like
2.08358	4	22480981	Fat content	AX-171606154	CDS	+	echdc2	enoyl-CoA hydratase domain containing 2
2.0438	5	85654710	Fat content	AX-171598440	CDS	+	LOC110523039	phospholipid-metabolizing enzyme A-C1-like
2.03313	4	22240570	Fat content	AX-171614146	CDS	+	LOC110521603	cytochrome P450 2J2-like
2.01985	4	22241500	Fat content	AX-171614145	CDS	+	LOC110521603	cytochrome P450 2J2-like
2.01981	4	22243355	Fat content	AX-171614144	3'UTR	+	LOC110521603	cytochrome P450 2J2-like
2.0159	4	22164848	Fat content	AX-171640119	3'UTR	-	LOC110521601	protein-glutamine gamma-glutamyltransferase K-like
2.00983	1	49520794	Fat content	AX-171607624	3'UTR	-	LOC110524937	rab GDP dissociation inhibitor beta-like
2.00809	29	10801136	Fat content	AX-171601063	CDS	+	LOC110509321	myocyte-specific enhancer factor 2C-like
1.98372	1	49526322	Fat content	AX-171620808	CDS	-	LOC110524937	rab GDP dissociation inhibitor beta-like
1.98201	1	49539877	Fat content	AX-172546915	CDS	+	LOC110524927	transcription initiation factor TFIID subunit 3-like
1.97173	25	61056343	Fat content	AX-171639024	3'UTR	+	kif15	kinesin family member 15
1.97119	1	49614182	Fat content	AX-172563841	CDS	+	LOC110524948	CUGBP Elav-like family member 2
1.93619	5	86372556	Fat content	AX-171614788	CDS	+	LOC110524825	histidine-rich glycoprotein-like
1.90928	4	22010069	Fat content	AX-172560454	3'UTR	-	LOC110521594	probable phospholipid-transporting ATPase IF
1.9006	25	59384526	Fat content	AX-172563854	3'UTR	-	LOC110505560	iron-sulfur cluster assembly 2 homolog, mitochondrial-like
1.90043	25	59384780	Fat content	AX-171613529	3'UTR	-	LOC110505560	iron-sulfur cluster assembly 2 homolog, mitochondrial-like
1.9004	25	59413337	Fat content	AX-172563365	CDS	+	atg2b	autophagy related 2B
1.89844	1	49518779	Fat content	AX-171632311	CDS	+	LOC110524916	uncharacterized LOC110524916
1.89592	25	59311131	Fat content	AX-171645319	N/A	N/A	N/A	N/A
1.8942	4	22133137	Fat content	AX-172562145	CDS	-	LOC110521598	polymeric immunoglobulin receptor-like
1.8942	4	22131184	Fat content	AX-171640124	3'UTR	-	LOC110521598	polymeric immunoglobulin receptor-like
1.88416	4	22009620	Fat content	AX-171614147	3'UTR	+	LOC110521594	probable phospholipid-transporting ATPase IF
1.87655	25	59265568	Fat content	AX-171639272	3'UTR	+	tmeda	Transmembrane emp24 domain-containing protein 10
1.87655	25	59090431	Fat content	AX-172559237	CDS	+	LOC110505545	transforming growth factor beta-3-like
1.87649	25	58791530	Fat content	AX-171639292	CDS	-	LOC110505539	dihydrolipoyllysine-residue succinyltransferase component of 2-oxoglutarate dehydrogenase complex, mitochondrial-like
1.86847	4	22481037	Fat content	AX-171606153	CDS	+	echdc2	enoyl-CoA hydratase domain containing 2
1.86257	25	59308497	Fat content	AX-171598994	CDS	+	LOC110505558	C-type lectin domain family 10 member A-like
1.86018	4	21978314	Fat content	AX-172562933	CDS	-	LOC110521592	kininogen-1-like
1.85862	25	58739945	Fat content	AX-171639293	3'UTR	+	LOC110505535	rRNA-processing protein FCF1 homolog
1.85836	25	59265725	Fat content	AX-89973935	3'UTR	+	mlh3	mutL homolog 3
1.85813	25	60560872	Fat content	AX-171613578	CDS	+	LOC110505592	protein Z-dependent protease inhibitor-like
1.85578	25	59308916	Fat content	AX-171598993	CDS	+	LOC110505557	C-type lectin domain family 4 member K-like
1.85459	25	59309311	Fat content	AX-171598992	CDS	+	LOC110505557	C-type lectin domain family 4 member K-like
1.85323	4	21991162	Fat content	AX-171614149	CDS	+	LOC110521595	methylcrotonoyl-CoA carboxylase subunit alpha, mitochondrial-like
1.85289	1	49654047	Fat content	AX-171632319	CDS	+	LOC110524999	probable 2-oxoglutarate dehydrogenase E1 component DHKTD1, mitochondrial
1.85225	4	22009615	Fat content	AX-171614148	3'UTR	+	LOC110521594	probable phospholipid-transporting ATPase IF
1.85114	4	21991946	Fat content	AX-89968017	CDS	+	LOC110521595	methylcrotonoyl-CoA carboxylase subunit alpha, mitochondrial-like
1.8507	25	58508864	Fat content	AX-171639299	3'UTR	-	pomt2	protein O-mannosyltransferase 2
1.84597	4	21997947	Fat content	AX-172563519	CDS	+	LOC110521595	methylcrotonoyl-CoA carboxylase subunit alpha, mitochondrial-like
1.83532	25	58704879	Fat content	AX-171639295	3'UTR	-	LOC110505533	apoptosis-resistant E3 ubiquitin protein ligase 1-like
1.82921	25	58504969	Fat content	AX-171618636	CDS	-	LOC100136175	rtp12.5
1.82754	1	49401368	Fat content	AX-89945625	3'UTR	+	LOC110524847	phosphate carrier protein, mitochondrial
1.82653	5	86373984	Fat content	AX-171614789	CDS	+	LOC110524825	histidine-rich glycoprotein-like
1.82111	1	49438131	Fat content	AX-172561408	3'UTR	+	LOC110524905	UDP-xylose and UDP-N-acetylglucosamine transporter-like
1.82046	1	49401525	Fat content	AX-171607623	3'UTR	+	LOC110524847	phosphate carrier protein, mitochondrial
1.82035	1	49421643	Fat content	AX-171632310	CDS	-	LOC110524896	vesicle transport protein GOT1B
1.8089	25	59417836	Fat content	AX-171639275	CDS	+	atg2b	autophagy related 2B
1.78885	5	86373990	Fat content	AX-171614790	CDS	+	LOC110524825	histidine-rich glycoprotein-like
1.78222	25	60881114	Fat content	AX-171613254	3'UTR	+	LOC110505607	receptor expression-enhancing protein 1-like
1.77583	10	29275556	Fat content	AX-171608112	3'UTR	-	LOC110533674	ubiquitin carboxyl-terminal hydrolase 25-like
1.77561	29	10801311	Fat content	AX-171601065	mRNA	+	LOC110509321	myocyte-specific enhancer factor 2C-like
1.77537	29	10802526	Fat content	AX-171617064	mRNA	+	LOC110509321	myocyte-specific enhancer factor 2C-like
1.77395	29	10802700	Fat content	AX-171601067	mRNA	+	LOC110509321	myocyte-specific enhancer factor 2C-like
1.77346	29	10802694	Fat content	AX-171601066	mRNA	+	LOC110509321	myocyte-specific enhancer factor 2C-like
1.76416	5	86374056	Fat content	AX-171614791	CDS	+	LOC110524825	histidine-rich glycoprotein-like
1.76109	1	49821363	Fat content	AX-171632328	3'UTR	-	LOC110525078	small nuclear ribonucleoprotein F-like
1.75993	1	49776354	Fat content	AX-171632321	3'UTR	-	LOC110525034	ETS domain-containing protein Elk-3-like
1.75689	5	86374161	Fat content	AX-171614792	CDS	+	LOC110524825	histidine-rich glycoprotein-like
1.75331	25	59497953	Fat content	AX-171639280	CDS	-	LOC110505567	ubiquinone biosynthesis monooxygenase COQ6, mitochondrial-like
1.75058	25	59488751	Fat content	AX-172559450	CDS	-	LOC110505567	ubiquinone biosynthesis monooxygenase COQ6, mitochondrial-like
1.74912	28	12759821	Fat content	AX-171618593	CDS	-	LOC110508583	obscurin-like
1.74837	28	12765750	Fat content	AX-172556088	CDS	-	LOC110508583	obscurin-like
1.74128	4	21975636	Fat content	AX-171614151	3'UTR	-	LOC110521592	kininogen-1-like
1.73909	5	86374293	Fat content	AX-171614793	CDS	+	LOC110524825	histidine-rich glycoprotein-like
1.73893	4	21977490	Fat content	AX-171614150	CDS	-	LOC110521592	kininogen-1-like
1.71577	5	85634566	Fat content	AX-171598439	N/A	N/A	N/A	N/A
1.71573	10	29285521	Fat content	AX-171617833	CDS	-	LOC110533674	ubiquitin carboxyl-terminal hydrolase 25-like
1.71407	10	29289394	Fat content	AX-172563045	mRNA	-	LOC110533674	ubiquitin carboxyl-terminal hydrolase 25-like
1.71094	25	60882355	Fat content	AX-171613255	3'UTR	+	LOC110505607	receptor expression-enhancing protein 1-like
1.71003	25	60893694	Fat content	AX-171624311	CDS	-	LOC110505610	sushi, von Willebrand factor type A, EGF and pentraxin domain-containing protein 1-like
1.71001	25	60968309	Fat content	AX-172560813	3'UTR	+	LOC110505612	lateral signaling target protein 2 homolog
1.70067	5	85625042	Fat content	AX-171624303	CDS	+	nr2f6	nuclear receptor subfamily 2 group F member 6
1.69451	25	59945050	Fat content	AX-89935882	mRNA	-	LOC110505581	placenta growth factor-like
1.68015	1	49391812	Fat content	AX-171607622	CDS	+	LOC110524847	phosphate carrier protein, mitochondrial
1.67271	29	10494610	Fat content	AX-171601056	3'UTR	+	LOC110509620	short-chain specific acyl-CoA dehydrogenase, mitochondrial-like
1.6675	9	3605887	Fat content	AX-171619899	CDS	+	LOC110532906	phosphorylase b kinase regulatory subunit alpha, skeletal muscle isoform-like
1.66477	25	59726363	Fat content	AX-171639282	3'UTR	-	ap5m1	adaptor related protein complex 5 mu 1 subunit
1.664	25	59590179	Fat content	AX-172559413	3'UTR	-	LOC110505570	CLOCK-interacting pacemaker-like
1.66384	10	29016387	Fat content	AX-171608124	N/A	N/A	N/A	N/A
1.66334	10	29024901	Fat content	AX-171620887	5'UTR	-	LOC110533670	etoposide-induced protein 2.4 homolog
1.66322	10	29275084	Fat content	AX-171608110	N/A	N/A	N/A	N/A
1.66168	10	29275536	Fat content	AX-171608111	3'UTR	-	LOC110533674	ubiquitin carboxyl-terminal hydrolase 25-like
1.65426	25	60878658	Fat content	AX-171621883	3'UTR	+	LOC110505607	receptor expression-enhancing protein 1-like
1.65141	9	3591648	Fat content	AX-171627110	CDS	+	LOC110532906	phosphorylase b kinase regulatory subunit alpha, skeletal muscle isoform-like
1.64546	25	60847382	Fat content	AX-171639021	CDS	-	LOC110505605	heat shock 70 kDa protein 4L-like
1.6435	5	86374623	Fat content	AX-171614794	CDS	+	LOC110524825	histidine-rich glycoprotein-like
1.639	9	3542809	Fat content	AX-171606100	3'UTR	+	leap-2a	liver-expressed antimicrobial peptide 2A
1.63279	25	60093731	Fat content	AX-171645449	mRNA	-	LOC110505584	uncharacterized LOC110505584
1.62802	5	86375129	Fat content	AX-171614795	3'UTR	+	LOC110524825	histidine-rich glycoprotein-like
1.61815	9	3710145	Fat content	AX-174104691	N/A	N/A	N/A	N/A
1.61775	9	3611134	Fat content	AX-171601760	3'UTR	+	LOC110532906	phosphorylase b kinase regulatory subunit alpha, skeletal muscle isoform-like
1.60927	9	4262018	Fat content	AX-171604230	CDS	-	LOC110531420	40S ribosomal protein S4-like
1.60445	9	3750750	Fat content	AX-172553611	N/A	N/A	N/A	N/A
1.60262	9	3926345	Fat content	AX-171637701	CDS	-	LOC110531416	G2/mitotic-specific cyclin-B3-like
1.59918	25	60858204	Fat content	AX-171613252	5'UTR	+	chmp3	charged multivesicular body protein 3
1.59534	9	4267414	Fat content	AX-171604232	CDS	-	LOC110531420	40S ribosomal protein S4-like
1.5941	1	49381872	Fat content	AX-89961972	CDS	+	LOC110524847	phosphate carrier protein, mitochondrial
1.59346	4	22499940	Fat content	AX-172774790	N/A	N/A	N/A	N/A
1.59	4	22622293	Fat content	AX-174104345	3'UTR	-	LOC110521612	angiopoietin-related protein 1-like
1.58859	25	61365484	Fat content	AX-171639028	3'UTR	-	six4	SIX homeobox 4
1.58828	28	12758962	Fat content	AX-171618591	CDS	-	LOC110508583	obscurin-like
1.58802	28	12759161	Fat content	AX-171618592	CDS	-	LOC110508583	obscurin-like
1.58691	1	49979272	Fat content	AX-172556910	mRNA	+	LOC110525170	coiled-coil domain-containing protein 136-like
1.58689	1	50028112	Fat content	AX-172562070	3'UTR	+	LOC110525170	coiled-coil domain-containing protein 136-like
1.58019	4	22697101	Fat content	AX-172774653	N/A	N/A	N/A	N/A
1.58002	4	22803384	Fat content	AX-171625492	CDS	-	LOC110521616	transcription factor AP-1-like
1.57676	4	22804020	Fat content	AX-172549303	CDS	-	LOC110521616	transcription factor AP-1-like
1.56745	28	12758901	Fat content	AX-171618590	CDS	-	LOC110508583	obscurin-like
1.56659	28	12758870	Fat content	AX-171618589	CDS	-	LOC110508583	obscurin-like
1.56378	25	59987256	Fat content	AX-171620394	CDS	-	ktn1	kinectin 1
1.55699	4	22956370	Fat content	AX-171603904	3'UTR	-	prdx6	peroxiredoxin 6
1.55618	25	57662367	Fat content	AX-172560954	3'UTR	-	LOC110505507	KATNB1-like protein 1
1.55585	25	61356166	Fat content	AX-171621885	5'UTR	-	LOC110505622	homeobox protein six1b-like
1.55571	25	61218429	Fat content	AX-172562328	3'UTR	-	dhrs7	dehydrogenase/reductase 7
1.55539	25	57662373	Fat content	AX-171639335	3'UTR	-	LOC110505507	KATNB1-like protein 1
1.55521	25	61127927	Fat content	AX-171639026	CDS	-	LOC110505618	reticulon-1-A-like
1.5547	25	61236473	Fat content	AX-172559284	3'UTR	+	LOC110505619	protein phosphatase 1A-like
1.55336	5	85607500	Fat content	AX-172562029	CDS	+	nr2f6	nuclear receptor subfamily 2 group F member 6
1.55244	25	57790403	Fat content	AX-172559770	5'UTR	+	LOC110505508	thrombospondin-1-like
1.5509	25	57801091	Fat content	AX-171613541	CDS	+	LOC110505508	thrombospondin-1-like
1.54976	1	49381805	Fat content	AX-171599716	5'UTR	+	LOC110524847	phosphate carrier protein, mitochondrial
1.54899	4	22956257	Fat content	AX-171603905	3'UTR	-	prdx6	peroxiredoxin 6
1.54891	1	49256487	Fat content	AX-172559736	lnc_RNA	-	LOC110521037	uncharacterized LOC110521037
1.54879	25	57801941	Fat content	AX-171621932	3'UTR	+	LOC110505508	thrombospondin-1-like
1.54845	25	57983791	Fat content	AX-171631876	3'UTR	+	LOC110505514	sushi domain-containing protein 6-like
1.54746	25	60813034	Fat content	AX-89933733	CDS	+	LOC110505606	inositol-tetrakisphosphate 1-kinase-like
1.53305	4	22973619	Fat content	AX-171629062	5'UTR	+	plpp6	phospholipid phosphatase 6
1.53292	4	22957625	Fat content	AX-89968180	CDS	-	prdx6	peroxiredoxin 6
1.52983	5	86375189	Fat content	AX-171614796	3'UTR	+	LOC110524825	histidine-rich glycoprotein-like
1.52768	1	49243596	Fat content	AX-171620806	CDS	-	LOC110524843	shaker-related potassium channel tsha2-like
1.51785	4	21975270	Fat content	AX-171614152	3'UTR	-	LOC110521592	kininogen-1-like
1.51659	25	61104181	Fat content	AX-175055927	3'UTR	-	LOC110505618	reticulon-1-A-like
1.51648	25	61104157	Fat content	AX-171613258	5'UTR	+	LOC110505618	reticulon-1-A-like
1.51445	5	86428808	Fat content	AX-171606074	3'UTR	-	LOC110524827	ceruloplasmin-like
1.5127	5	86423569	Fat content	AX-174104262	CDS	+	LOC110524828	Hermansky-Pudlak syndrome 3 protein-like
1.51195	1	49244681	Fat content	AX-171620807	CDS	-	LOC110524843	shaker-related potassium channel tsha2-like
1.50916	5	86429001	Fat content	AX-171606076	3'UTR	-	LOC110524827	ceruloplasmin-like
1.50853	5	86428951	Fat content	AX-171606075	3'UTR	-	LOC110524827	ceruloplasmin-like
1.50779	25	59989777	Fat content	AX-171620395	CDS	-	ktn1	kinectin 1
1.50757	25	60053428	Fat content	AX-171639371	3'UTR	-	LOC110505580	ADP-ribosylation factor 6-like
1.49985	25	57995813	Fat content	AX-171607099	mRNA	+	LOC110505515	elongation factor 1-gamma-like
1.49861	6	64083708	Fat content	AX-171627451	CDS	+	LOC110526452	aspartate aminotransferase, mitochondrial-like
1.49757	25	58486729	Fat content	AX-171621923	3'UTR	-	LOC100136175	rtp12.5
1.49046	15	21235759	Fat content	AX-171609882	CDS	-	rps20	ribosomal protein S20
1.48964	4	21732112	Fat content	AX-171614153	N/A	N/A	N/A	N/A
1.48949	4	23000270	Fat content	AX-172553107	N/A	N/A	N/A	N/A
1.48726	1	53970934	Fat content	AX-89976809	CDS	+	wdr11	WD repeat domain 11
1.48696	6	63832814	Fat content	AX-171641160	3'UTR	-	tradd	TNFRSF1A associated via death domain
1.4861	6	63832696	Fat content	AX-172562263	3'UTR	-	tradd	TNFRSF1A associated via death domain
1.4857	10	29290209	Fat content	AX-171617834	CDS	-	LOC110533674	ubiquitin carboxyl-terminal hydrolase 25-like
1.48436	25	60832920	Fat content	AX-171639019	3'UTR	+	LOC110505606	inositol-tetrakisphosphate 1-kinase-like
1.48386	4	23074540	Fat content	AX-171640091	3'UTR	+	LOC110521622	protein PRRC2C-like
1.48117	1	49201239	Fat content	AX-172560342	3'UTR	+	LOC110524813	CCR4-NOT transcription complex subunit 4-like
1.48027	1	49128896	Fat content	AX-171620805	CDS	-	LOC110524780	troponin I, slow skeletal muscle-like
1.47741	25	61103755	Fat content	AX-172560037	5'UTR	+	LOC110505618	reticulon-1-A-like
1.47638	15	21112893	Fat content	AX-89954745	3'UTR	+	LOC110489854	hypoxanthine-guanine phosphoribosyltransferase-like
1.46602	1	49241984	Fat content	AX-172562434	3'UTR	-	LOC110524843	shaker-related potassium channel tsha2-like
1.45884	15	20890182	Fat content	AX-171604084	3'UTR	-	LOC110489849	annexin A13-like
1.45768	10	28240217	Fat content	AX-171617838	CDS	+	auts2	AUTS2, activator of transcription and developmental regulator
1.45671	10	28251923	Fat content	AX-171608134	CDS	+	auts2	AUTS2, activator of transcription and developmental regulator
1.45499	25	61423364	Fat content	AX-171639029	3'UTR	+	LOC110505624	CDK-activating kinase assembly factor MAT1-like
1.45477	28	12847205	Fat content	AX-171613113	CDS	+	LOC100136204	cathelicidin 1
1.45311	22	34948290	Fat content	AX-89945075	3'UTR	-	LOC110501794	ras-related protein Ral-B-like
1.45121	22	34948152	Fat content	AX-171612399	3'UTR	-	LOC110501794	ras-related protein Ral-B-like
1.44756	22	35015164	Fat content	AX-172558488	3'UTR	+	LOC110501795	kelch domain-containing protein 3-like
1.44741	22	35344140	Fat content	AX-172558057	N/A	N/A	N/A	N/A
1.44731	22	35331124	Fat content	AX-171637959	3'UTR	-	LOC110501799	transcription factor CP2-like protein 1
1.44492	28	12765915	Fat content	AX-171617493	CDS	-	LOC110508583	obscurin-like
1.44486	28	12765929	Fat content	AX-171620411	CDS	-	LOC110508583	obscurin-like
1.44316	10	28252880	Fat content	AX-171608133	CDS	+	auts2	AUTS2, activator of transcription and developmental regulator
1.44153	4	21733930	Fat content	AX-172558855	N/A	N/A	N/A	N/A
1.4397	1	54342322	Fat content	AX-171629242	CDS	-	fgfr2	fibroblast growth factor receptor 2
1.43967	1	54449733	Fat content	AX-172554698	N/A	N/A	N/A	N/A
1.43809	1	54034978	Fat content	AX-172547481	N/A	N/A	N/A	N/A
1.43695	5	3960255	Fat content	AX-171629173	CDS	+	fech	ferrochelatase
1.43691	15	20882142	Fat content	AX-171629257	CDS	-	LOC110489848	annexin A13-like
1.43652	5	1281929	Fat content	AX-171605162	N/A	N/A	N/A	N/A
1.43564	5	3956515	Fat content	AX-171604021	3'UTR	+	nars	asparaginyl-tRNA synthetase
1.43465	1	49128394	Fat content	AX-171620804	mRNA	-	LOC110524780	troponin I, slow skeletal muscle-like
1.43449	15	21256363	Fat content	AX-171635005	3'UTR	+	chchd7	coiled-coil-helix-coiled-coil-helix domain containing 7
1.43448	15	21258880	Fat content	AX-171609881	3'UTR	-	sdr16c5	short chain dehydrogenase/reductase family 16C member 5
1.43422	25	61517726	Fat content	AX-89969338	CDS	+	LOC110505629	hypoxia-inducible factor 1-alpha-like
1.43367	10	28228165	Fat content	AX-172560484	mRNA	+	auts2	AUTS2, activator of transcription and developmental regulator
1.43362	10	28240105	Fat content	AX-171617839	CDS	+	auts2	AUTS2, activator of transcription and developmental regulator
1.43057	1	49106901	Fat content	AX-171607613	3'UTR	-	LOC110524766	bisphosphoglycerate mutase-like
1.43045	10	27195468	Fat content	AX-171626381	CDS	-	LOC110533647	RING finger and transmembrane domain-containing protein 1-like
1.43012	10	28253485	Fat content	AX-171608131	3'UTR	+	auts2	AUTS2, activator of transcription and developmental regulator
1.42981	10	28252892	Fat content	AX-171608132	CDS	+	auts2	AUTS2, activator of transcription and developmental regulator
1.42903	5	86430413	Fat content	AX-171606077	CDS	-	LOC110524827	ceruloplasmin-like
1.42596	15	21258918	Fat content	AX-171609879	3'UTR	-	sdr16c5	short chain dehydrogenase/reductase family 16C member 5
1.42526	22	34946635	Fat content	AX-172558178	3'UTR	-	LOC110501794	ras-related protein Ral-B-like
1.42496	22	34016666	Fat content	AX-89937194	3'UTR	+	LOC110501792	unconventional myosin-Ib-like
1.42473	22	32849586	Fat content	AX-174104394	mRNA	-	LOC110501787	uncharacterized LOC110501787
1.42468	22	32465942	Fat content	AX-89934692	5'UTR	-	LOC110501785	myosin light chain 1, skeletal muscle isoform-like
1.4246	6	63879610	Fat content	AX-171641164	3'UTR	-	LOC110526438	transcriptional repressor CTCF-like
1.42424	10	28460903	Fat content	AX-171632888	3'UTR	-	LOC110533655	receptor-interacting serine/threonine-protein kinase 4-like
1.42408	5	3954845	Fat content	AX-171604018	CDS	+	nars	asparaginyl-tRNA synthetase
1.42373	25	61435923	Fat content	AX-171639030	CDS	+	slc38a6	solute carrier family 38 member 6
1.42267	25	61506366	Fat content	AX-171629115	3'UTR	+	prkch	protein kinase C eta
1.4223	1	49108438	Fat content	AX-171607614	3'UTR	-	LOC110524766	bisphosphoglycerate mutase-like
1.42162	5	3250308	Fat content	AX-172555582	N/A	N/A	N/A	N/A
1.42076	5	3345553	Fat content	AX-171599345	N/A	N/A	N/A	N/A
1.41771	22	32457314	Fat content	AX-171612486	N/A	N/A	N/A	N/A
1.4177	22	32459702	Fat content	AX-171612485	mRNA	-	LOC110501785	myosin light chain 1, skeletal muscle isoform-like
1.41701	10	27164366	Fat content	AX-172550591	3'UTR	+	LOC110533645	vacuole membrane protein 1-like
1.41592	28	12796063	Fat content	AX-171621849	CDS	-	LOC110508583	obscurin-like
1.4159	28	12801139	Fat content	AX-171621850	CDS	-	LOC110508583	obscurin-like
1.41541	5	2231037	Fat content	AX-171619310	CDS	+	LOC110524930	uncharacterized LOC110524930
1.41536	5	2281081	Fat content	AX-172552002	CDS	-	LOC110523106	ras association domain-containing protein 6-like
1.41479	5	2249297	Fat content	AX-171602999	5'UTR	+	LOC110523107	cystatin-1-like
1.41472	5	2416345	Fat content	AX-171622131	3'UTR	+	musk	muscle associated receptor tyrosine kinase
1.41352	5	1402874	Fat content	AX-171626781	3'UTR	-	LOC110523084	E3 ubiquitin-protein ligase RNF170-like
1.41198	5	1584275	Fat content	AX-172556095	N/A	N/A	N/A	N/A
1.40934	1	49128158	Fat content	AX-172563074	3'UTR	-	LOC110524780	troponin I, slow skeletal muscle-like
1.40886	1	54700147	Fat content	AX-171632275	CDS	-	habp2	hyaluronan binding protein 2
1.40875	5	1581801	Fat content	AX-174104624	CDS	+	LOC110524928	bone morphogenetic protein receptor type-2-like
1.40743	10	29356169	Fat content	AX-172554823	3'UTR	-	LOC110533676	nuclear receptor-interacting protein 1-like
1.40743	10	29300040	Fat content	AX-172558857	CDS	-	LOC110533674	ubiquitin carboxyl-terminal hydrolase 25-like
1.40661	28	12875967	Fat content	AX-172558567	lnc_RNA	+	LOC110508587	uncharacterized LOC110508587
1.40532	5	3931855	Fat content	AX-172552620	CDS	-	txnl1	thioredoxin like 1
1.40301	28	12855791	Fat content	AX-171613116	3'UTR	-	LOC110508585	autophagy-related protein 9A-like
1.40301	28	12861600	Fat content	AX-171621851	CDS	-	LOC110508585	autophagy-related protein 9A-like
1.40128	10	27164155	Fat content	AX-171600940	3'UTR	+	LOC110533645	vacuole membrane protein 1-like
1.40079	5	2432588	Fat content	AX-172564405	N/A	N/A	N/A	N/A
1.40076	5	3948426	Fat content	AX-172554608	CDS	+	nars	asparaginyl-tRNA synthetase
1.40031	28	12847224	Fat content	AX-171613114	CDS	+	LOC100136204	cathelicidin 1
1.4003	5	3941358	Fat content	AX-171620221	CDS	-	txnl1	thioredoxin like 1
1.39886	5	1280990	Fat content	AX-171605159	N/A	N/A	N/A	N/A
1.39769	5	3076608	Fat content	AX-171624209	3'UTR	-	thap1	THAP domain containing 1
1.39761	1	26996561	Fat content	AX-171607507	mRNA	-	LOC110520827	chromodomain-helicase-DNA-binding protein 2-like
1.39743	5	3077900	Fat content	AX-171644481	CDS	-	thap1	THAP domain containing 1
1.39652	10	27163884	Fat content	AX-171600941	3'UTR	+	LOC110533645	vacuole membrane protein 1-like
1.39579	1	25956638	Fat content	AX-172546818	3'UTR	+	LOC110520691	myocyte-specific enhancer factor 2A-like
1.39554	22	35458237	Fat content	AX-172558052	3'UTR	-	mk67i	MKI67 FHA domain-interacting nucleolar phosphoprotein-like
1.39534	22	35458439	Fat content	AX-171612478	3'UTR	-	mk67i	MKI67 FHA domain-interacting nucleolar phosphoprotein-like
1.39522	5	3929832	Fat content	AX-172554607	N/A	N/A	N/A	N/A
1.39478	1	25956429	Fat content	AX-171607550	3'UTR	+	LOC110520691	myocyte-specific enhancer factor 2A-like
1.39478	1	25731278	Fat content	AX-172561666	N/A	N/A	N/A	N/A
1.39336	1	26965656	Fat content	AX-172547375	N/A	N/A	N/A	N/A
1.39196	28	12758347	Fat content	AX-172557094	CDS	-	LOC110508583	obscurin-like
1.39136	5	3241633	Fat content	AX-172564281	3'UTR	+	LOC110523116	transcription factor 4-like
1.3912	22	35472506	Fat content	AX-172558437	CDS	+	tsn	translin
1.38783	22	35564615	Fat content	AX-171637962	CDS	+	eaf2	ELL associated factor 2
1.38496	6	62987174	Fat content	AX-171614980	mRNA	-	LOC110526409	uncharacterized LOC110526409
1.384	1	25422711	Fat content	AX-171607526	N/A	N/A	N/A	N/A
1.38364	5	85559128	Fat content	AX-171626895	5'UTR	-	plvap	plasmalemma vesicle associated protein
1.38265	1	25729754	Fat content	AX-171607518	N/A	N/A	N/A	N/A
1.37914	1	25729948	Fat content	AX-171607517	N/A	N/A	N/A	N/A
1.37743	1	25725281	Fat content	AX-171617754	CDS	+	LOC110520673	synemin-like
1.37699	10	29563880	Fat content	AX-171608114	3'UTR	+	LOC110533680	serpin H1-like
1.37674	10	29561745	Fat content	AX-172561655	CDS	+	LOC110533680	serpin H1-like
1.3722	10	29015733	Fat content	AX-171608126	N/A	N/A	N/A	N/A
1.37075	29	10802922	Fat content	AX-171601069	mRNA	+	LOC110509321	myocyte-specific enhancer factor 2C-like
1.37068	1	3585209	Fat content	AX-171600279	3'UTR	-	LOC100135911	nucleolin
1.3694	6	62986112	Fat content	AX-172561725	3'UTR	-	LOC110526409	uncharacterized LOC110526409
1.36882	6	62961238	Fat content	AX-172548238	3'UTR	-	LOC110526408	myotubularin-related protein 10-like
1.36851	1	54673238	Fat content	AX-172561730	3'UTR	-	LOC110525605	beta-crystallin S-1-like
1.36641	29	10803162	Fat content	AX-171601070	mRNA	+	LOC110509321	myocyte-specific enhancer factor 2C-like
1.3661	29	10803658	Fat content	AX-171601071	mRNA	+	LOC110509321	myocyte-specific enhancer factor 2C-like
1.36593	1	49114224	Fat content	AX-171607621	CDS	-	LOC110524766	bisphosphoglycerate mutase-like
1.36547	6	63858970	Fat content	AX-171641162	3'UTR	-	LOC110526442	cleavage and polyadenylation specificity factor subunit 5-like
1.36471	10	29011976	Fat content	AX-171620888	CDS	-	LOC110533669	dolichyl-diphosphooligosaccharide--protein glycosyltransferase subunit STT3A
1.36235	6	64086670	Fat content	AX-171614989	N/A	N/A	N/A	N/A
1.36187	1	25716676	Fat content	AX-171617756	CDS	+	LOC110520673	synemin-like
1.3616	22	35569733	Fat content	AX-171637964	3'UTR	+	eaf2	ELL associated factor 2
1.36146	6	62896859	Fat content	AX-171614979	3'UTR	-	LOC110526405	AP-1 complex subunit gamma-1-like
1.36085	22	35617490	Fat content	AX-171637966	3'UTR	-	LOC110502100	HSPB1-associated protein 1 homolog
1.36074	1	25723974	Fat content	AX-171617755	CDS	+	LOC110520673	synemin-like
1.36023	22	35745615	Fat content	AX-172557261	3'UTR	-	LOC110501806	semaphorin-5B-like
1.36017	6	61998041	Fat content	AX-171641183	3'UTR	+	LOC110526393	cytochrome b5-like
1.36003	1	25723730	Fat content	AX-171620791	CDS	+	LOC110520673	synemin-like
1.35991	22	36070495	Fat content	AX-171597312	3'UTR	+	LOC110501807	protein disulfide-isomerase A5-like
1.35963	6	61999079	Fat content	AX-171614994	3'UTR	+	LOC110526393	cytochrome b5-like
1.35953	6	62768347	Fat content	AX-171641132	3'UTR	-	LOC110526402	cysteine-rich secretory protein LCCL domain-containing 2-like
1.35914	22	36055090	Fat content	AX-89955972	CDS	+	LOC110501807	protein disulfide-isomerase A5-like
1.35893	22	36053048	Fat content	AX-171623216	CDS	+	LOC110501807	protein disulfide-isomerase A5-like
1.3589	6	62812905	Fat content	AX-171641135	CDS	-	LOC110526403	ubiquitin carboxyl-terminal hydrolase 10-like
1.35889	6	62895237	Fat content	AX-172563595	3'UTR	-	LOC110526405	AP-1 complex subunit gamma-1-like
1.35679	6	61850604	Fat content	AX-172560504	N/A	N/A	N/A	N/A
1.35638	5	4455303	Fat content	AX-171597932	3'UTR	-	LOC110524940	phospholipid-transporting ATPase IC-like
1.35483	6	61847413	Fat content	AX-171614995	CDS	+	LOC110526390	60S ribosomal protein L13-like
1.35257	6	61837913	Fat content	AX-171641185	3'UTR	+	LOC110526389	lysine--tRNA ligase-like
1.35218	1	25429520	Fat content	AX-171632250	3'UTR	+	LOC110520570	synaptotagmin 1-like
1.35164	1	25480866	Fat content	AX-171632247	CDS	-	LOC110520608	histone-lysine N-methyltransferase KMT5B-like
1.3491	10	29009111	Fat content	AX-171620889	CDS	-	LOC110533669	dolichyl-diphosphooligosaccharide--protein glycosyltransferase subunit STT3A
1.34802	6	64088324	Fat content	AX-171614990	N/A	N/A	N/A	N/A
1.34799	10	29016099	Fat content	AX-171608125	N/A	N/A	N/A	N/A
1.34713	1	25716441	Fat content	AX-171620792	CDS	+	LOC110520673	synemin-like
1.33843	1	53007995	Fat content	AX-171619512	CDS	+	LOC110525546	eukaryotic translation initiation factor 3 subunit L
1.33788	1	25713933	Fat content	AX-172546862	lnc_RNA	-	LOC110520684	uncharacterized LOC110520684
1.33236	25	60562475	Fat content	AX-171613574	CDS	+	ddx24	DEAD-box helicase 24
1.33235	1	25730043	Fat content	AX-171607516	N/A	N/A	N/A	N/A
1.32843	25	60562417	Fat content	AX-171613575	3'UTR	+	LOC110505592	protein Z-dependent protease inhibitor-like
1.32842	25	60562411	Fat content	AX-171613576	3'UTR	+	LOC110505592	protein Z-dependent protease inhibitor-like
1.32836	25	60753797	Fat content	AX-172561587	3'UTR	+	LOC110505603	BTB/POZ domain-containing protein 7-like
1.32825	25	60562225	Fat content	AX-171613577	3'UTR	+	LOC110505592	protein Z-dependent protease inhibitor-like
1.32804	25	60564434	Fat content	AX-172548139	CDS	+	ddx24	DEAD-box helicase 24
1.32735	1	25731200	Fat content	AX-171607508	N/A	N/A	N/A	N/A
1.32373	1	25730171	Fat content	AX-171607515	N/A	N/A	N/A	N/A
1.32365	1	25730419	Fat content	AX-171607513	N/A	N/A	N/A	N/A
1.32351	1	25730191	Fat content	AX-171607514	N/A	N/A	N/A	N/A
1.32295	1	25730912	Fat content	AX-171607512	N/A	N/A	N/A	N/A
1.32128	1	25731152	Fat content	AX-171607509	N/A	N/A	N/A	N/A
1.31961	1	49112808	Fat content	AX-171607618	3'UTR	-	LOC110524766	bisphosphoglycerate mutase-like
1.31849	15	20880689	Fat content	AX-171604085	3'UTR	-	LOC110489848	annexin A13-like
1.31218	10	28501377	Fat content	AX-171632887	CDS	-	LOC110533657	C2 domain-containing protein 2-like
1.31162	22	36272296	Fat content	AX-89941462	CDS	-	LOC110501810	very-long-chain (3R)-3-hydroxyacyl-CoA dehydratase 2-like
1.30997	1	25731012	Fat content	AX-171607511	N/A	N/A	N/A	N/A
1.30985	1	25731090	Fat content	AX-171607510	N/A	N/A	N/A	N/A
1.30738	1	25422699	Fat content	AX-171607527	N/A	N/A	N/A	N/A
1.30733	1	25422563	Fat content	AX-171607528	N/A	N/A	N/A	N/A
1.30711	15	21258955	Fat content	AX-171609878	3'UTR	-	sdr16c5	short chain dehydrogenase/reductase family 16C member 5
1.30588	10	28512583	Fat content	AX-171632886	5'UTR	+	LOC110533658	autophagy-related protein 101-like
1.30466	19	25590248	Fat content	AX-171603601	3'UTR	-	snap23	synaptosome associated protein 23
1.30159	22	36259438	Fat content	AX-172554047	N/A	N/A	N/A	N/A
1.29969	1	49106898	Fat content	AX-171607612	3'UTR	-	LOC110524766	bisphosphoglycerate mutase-like
1.298	1	25422333	Fat content	AX-171607530	N/A	N/A	N/A	N/A
1.29699	5	4456878	Fat content	AX-171643970	CDS	-	LOC110524940	phospholipid-transporting ATPase IC-like
1.29559	1	53006287	Fat content	AX-171599533	CDS	+	LOC110525546	eukaryotic translation initiation factor 3 subunit L
1.29237	4	23115313	Fat content	AX-171614121	CDS	+	LOC110521624	myocilin-like
1.29198	6	63056828	Fat content	AX-171614981	CDS	-	LOC100136691	cyclin B2
1.29098	1	49112327	Fat content	AX-171607617	3'UTR	-	LOC110524766	bisphosphoglycerate mutase-like
1.28923	4	23104063	Fat content	AX-172561253	N/A	N/A	N/A	N/A
1.2883	22	36302703	Fat content	AX-171628812	3'UTR	+	LOC110501811	signal transducing adapter molecule 2-like
1.28787	22	36401605	Fat content	AX-89967560	3'UTR	+	LOC110501814	ADP-ribosylation factor-like protein 5A
1.28278	5	4471770	Fat content	AX-171630596	CDS	-	LOC110524940	phospholipid-transporting ATPase IC-like
1.2811	4	23103208	Fat content	AX-171640089	3'UTR	+	vamp4	vesicle associated membrane protein 4
1.2799	22	36294980	Fat content	AX-172554048	CDS	+	LOC110501811	signal transducing adapter molecule 2-like
1.27773	9	3542119	Fat content	AX-171606099	3'UTR	+	leap-2a	liver-expressed antimicrobial peptide 2A
1.27712	9	3195794	Fat content	AX-171630694	CDS	-	nagk	N-acetylglucosamine kinase
1.27639	6	63957173	Fat content	AX-171614988	3'UTR	-	LOC110526447	uncharacterized LOC110526447
1.27592	6	63929105	Fat content	AX-171641168	CDS	-	LOC110526445	vicilin-like seed storage protein At2g18540
1.27427	6	64078291	Fat content	AX-171641172	CDS	+	LOC110526452	aspartate aminotransferase, mitochondrial-like
1.27424	6	64083337	Fat content	AX-171627450	CDS	+	LOC110526452	aspartate aminotransferase, mitochondrial-like
1.2732	5	85555190	Fat content	AX-171601521	N/A	N/A	N/A	N/A
1.27119	25	61546382	Fat content	AX-171613260	3'UTR	+	LOC110505629	hypoxia-inducible factor 1-alpha-like
1.27061	25	61546562	Fat content	AX-172562387	3'UTR	+	LOC110505629	hypoxia-inducible factor 1-alpha-like
1.26968	22	32252212	Fat content	AX-172548274	3'UTR	+	LOC110501782	protein HEG-like
1.26769	5	85443065	Fat content	AX-172551067	CDS	-	LOC110524797	anoctamin-8-like
1.26727	5	85554693	Fat content	AX-172551323	N/A	N/A	N/A	N/A
1.26682	25	61555552	Fat content	AX-172548127	CDS	-	LOC110505631	sacsin-like
1.26269	5	85428189	Fat content	AX-171640785	3'UTR	+	dda1	DET1 and DDB1 associated 1
1.26127	22	32098635	Fat content	AX-171612464	3'UTR	+	LOC110501770	titin-like
1.26122	22	32191536	Fat content	AX-171637945	3'UTR	+	LOC110501779	sorting nexin-4-like
1.26086	1	52548227	Fat content	AX-171601886	3'UTR	+	LOC110525514	L-lactate dehydrogenase A chain-like
1.25972	25	62383237	Fat content	AX-171641890	CDS	-	LOC110505649	exocyst complex component 3-like protein 4
1.25947	9	2831259	Fat content	AX-171620466	CDS	+	naa40	N(alpha)-acetyltransferase 40, NatD catalytic subunit
1.2589	25	62369475	Fat content	AX-171641889	CDS	-	LOC110505649	exocyst complex component 3-like protein 4
1.25875	5	85408290	Fat content	AX-172561040	3'UTR	+	LOC110524796	receptor-type tyrosine-protein phosphatase C-like
1.25825	28	12758220	Fat content	AX-171618588	CDS	-	LOC110508583	obscurin-like
1.25759	22	32098603	Fat content	AX-171612463	3'UTR	+	LOC110501770	titin-like
1.25662	5	4499566	Fat content	AX-171643816	5'UTR	+	LOC110523126	cyclin-I-like
1.25519	16	31708410	Fat content	AX-172551704	CDS	+	LOC110491853	serine--tRNA ligase, cytoplasmic-like
1.25392	22	32098072	Fat content	AX-171612462	CDS	+	LOC110501770	titin-like
1.25224	22	32097970	Fat content	AX-171612461	CDS	+	LOC110501770	titin-like
1.25216	22	32097043	Fat content	AX-171612460	CDS	+	LOC110501770	titin-like
1.25116	16	31411615	Fat content	AX-172559033	3'UTR	-	ski	SKI proto-oncogene
1.2481	28	12757964	Fat content	AX-171618587	CDS	-	LOC110508583	obscurin-like
1.24768	1	51251053	Fat content	AX-172555803	CDS	-	LOC110525425	caprin-1-like
1.24306	25	62359567	Fat content	AX-171615429	CDS	-	LOC100136135	tumor necrosis factor alpha-induced protein 2
1.23904	4	23115457	Fat content	AX-171614120	CDS	+	LOC110521624	myocilin-like
1.23893	28	13120093	Fat content	AX-171618795	CDS	+	asb10	ankyrin repeat and SOCS box containing 10
1.23631	1	49112294	Fat content	AX-171607616	3'UTR	-	LOC110524766	bisphosphoglycerate mutase-like
1.23609	10	27068204	Fat content	AX-171619634	5'UTR	+	LOC110533645	vacuole membrane protein 1-like
1.23542	1	51210131	Fat content	AX-171630011	3'UTR	-	nat10	N-acetyltransferase 10
1.23509	9	2838489	Fat content	AX-172556925	N/A	N/A	N/A	N/A
1.23468	10	28662459	Fat content	AX-171608127	3'UTR	+	LOC110533663	diacylglycerol O-acyltransferase 2-like
1.2336	10	27059127	Fat content	AX-172549647	3'UTR	+	LOC110533644	clathrin heavy chain 1-like
1.23183	10	28679121	Fat content	AX-171632882	CDS	+	LOC110533664	UV radiation resistance-associated gene protein-like
1.23155	9	3159934	Fat content	AX-171620510	5'UTR	+	LOC110531407	polyadenylate-binding protein-interacting protein 2B-like
1.23123	9	3160017	Fat content	AX-171620511	5'UTR	+	LOC110531407	polyadenylate-binding protein-interacting protein 2B-like
1.231	9	3167915	Fat content	AX-171605828	3'UTR	+	LOC110531407	polyadenylate-binding protein-interacting protein 2B-like
1.22973	10	28996103	Fat content	AX-171632879	3'UTR	-	LOC110533668	cytoskeleton-associated protein 2-like
1.2297	10	28997807	Fat content	AX-172560088	CDS	-	LOC110533668	cytoskeleton-associated protein 2-like
1.22889	9	2825994	Fat content	AX-172556453	5'UTR	+	naa40	N(alpha)-acetyltransferase 40, NatD catalytic subunit
1.22876	10	27059039	Fat content	AX-171600193	3'UTR	+	LOC110533644	clathrin heavy chain 1-like
1.22861	10	28956757	Fat content	AX-171632881	3'UTR	-	LOC110533666	uncharacterized LOC110533666
1.22818	10	27049362	Fat content	AX-171600195	mRNA	+	LOC110533644	clathrin heavy chain 1-like
1.22811	15	20717999	Fat content	AX-171605175	3'UTR	+	nle1	notchless homolog 1
1.22775	5	4515345	Fat content	AX-171607251	3'UTR	-	LOC110523127	cyclin-G2-like
1.22738	28	13120050	Fat content	AX-171618796	CDS	+	asb10	ankyrin repeat and SOCS box containing 10
1.22734	15	20717024	Fat content	AX-172556078	3'UTR	+	nle1	notchless homolog 1
1.22654	10	27047364	Fat content	AX-171600196	CDS	+	LOC110533644	clathrin heavy chain 1-like
1.22579	16	31715867	Fat content	AX-171619909	CDS	+	LOC110491853	serine--tRNA ligase, cytoplasmic-like
1.22536	10	27058840	Fat content	AX-171600194	3'UTR	+	LOC110533644	clathrin heavy chain 1-like
1.22461	9	3179333	Fat content	AX-171630692	3'UTR	-	nagk	N-acetylglucosamine kinase
1.22459	9	3184515	Fat content	AX-172553481	CDS	-	nagk	N-acetylglucosamine kinase
1.22372	25	62353595	Fat content	AX-172563826	3'UTR	-	LOC100136135	tumor necrosis factor alpha-induced protein 2
1.22343	1	51208054	Fat content	AX-171630009	CDS	+	adal	adenosine deaminase like
1.22321	5	4517902	Fat content	AX-171607250	CDS	-	LOC110523127	cyclin-G2-like
1.22315	19	25591012	Fat content	AX-171603600	3'UTR	-	snap23	synaptosome associated protein 23
1.22237	28	12896984	Fat content	AX-171638765	3'UTR	+	LOC110508586	cyclin-dependent-like kinase 5
1.22194	28	12895063	Fat content	AX-171638764	CDS	+	LOC110508586	cyclin-dependent-like kinase 5
1.22111	1	51187156	Fat content	AX-171604943	CDS	+	LOC110525380	tyrosine-protein kinase CSK-like
1.22107	28	12880720	Fat content	AX-171638761	lnc_RNA	+	LOC110508587	uncharacterized LOC110508587
1.21975	19	25593367	Fat content	AX-172554086	CDS	-	snap23	synaptosome associated protein 23
1.21972	15	21259278	Fat content	AX-89922499	3'UTR	-	sdr16c5	short chain dehydrogenase/reductase family 16C member 5
1.21948	9	3168877	Fat content	AX-171605831	3'UTR	+	LOC110531407	polyadenylate-binding protein-interacting protein 2B-like
1.21747	10	28646847	Fat content	AX-171632883	CDS	+	LOC110533663	diacylglycerol O-acyltransferase 2-like
1.21581	9	3169332	Fat content	AX-171605835	3'UTR	+	LOC110531407	polyadenylate-binding protein-interacting protein 2B-like
1.21192	1	49106856	Fat content	AX-171607611	3'UTR	-	LOC110524766	bisphosphoglycerate mutase-like
1.21019	10	28661727	Fat content	AX-171608129	3'UTR	+	LOC110533663	diacylglycerol O-acyltransferase 2-like
1.20876	15	21339728	Fat content	AX-171609877	N/A	N/A	N/A	N/A
1.20647	15	21338472	Fat content	AX-171635004	3'UTR	+	sdcbp	syndecan binding protein
1.2048	10	28615069	Fat content	AX-171632884	CDS	+	LOC110533662	2-acylglycerol O-acyltransferase 2-A-like
1.20452	10	28623495	Fat content	AX-171608130	N/A	N/A	N/A	N/A
1.20238	25	61663463	Fat content	AX-171639033	CDS	+	LOC110505634	serine/threonine-protein phosphatase 2A 56 kDa regulatory subunit epsilon isoform-like
1.19969	10	28621911	Fat content	AX-171599871	CDS	+	LOC110533662	2-acylglycerol O-acyltransferase 2-A-like
1.19893	16	31725633	Fat content	AX-171601815	CDS	+	LOC110491854	PTB domain-containing engulfment adapter protein 1-like
1.19868	10	27026895	Fat content	AX-89922013	CDS	+	LOC110533644	clathrin heavy chain 1-like
1.19855	25	61663470	Fat content	AX-172562842	CDS	+	LOC110505634	serine/threonine-protein phosphatase 2A 56 kDa regulatory subunit epsilon isoform-like
1.1979	25	62336045	Fat content	AX-89918553	3'UTR	-	if5	Eukaryotic translation initiation factor 5
1.19751	25	62336115	Fat content	AX-171615428	3'UTR	-	if5	Eukaryotic translation initiation factor 5
1.19738	10	28662309	Fat content	AX-171608128	3'UTR	+	LOC110533663	diacylglycerol O-acyltransferase 2-like
1.1912	25	62332695	Fat content	AX-172562557	CDS	-	LOC110505645	MAP/microtubule affinity-regulating kinase 3-like
1.1912	25	62299676	Fat content	AX-171641884	3'UTR	+	LOC110505646	creatine kinase, testis isozyme-like
1.19012	1	50692144	Fat content	AX-172555800	N/A	N/A	N/A	N/A
1.18343	25	61710816	Fat content	AX-171621886	CDS	+	LOC110505634	serine/threonine-protein phosphatase 2A 56 kDa regulatory subunit epsilon isoform-like
1.18327	16	31140091	Fat content	AX-89937852	CDS	+	LOC110491847	probable glutamate receptor
1.18129	1	51041822	Fat content	AX-89939921	CDS	+	LOC110525344	midkine-A-like
1.18114	16	31141668	Fat content	AX-89959929	CDS	+	LOC110491847	probable glutamate receptor
1.18096	1	51055316	Fat content	AX-172546841	3'UTR	-	LOC110525355	activating molecule in BECN1-regulated autophagy protein 1-like
1.18039	25	61712652	Fat content	AX-172560284	3'UTR	+	LOC110505634	serine/threonine-protein phosphatase 2A 56 kDa regulatory subunit epsilon isoform-like
1.17465	16	31128498	Fat content	AX-172560882	3'UTR	+	plch2	phospholipase C eta 2
1.17441	9	2748387	Fat content	AX-171616110	3'UTR	+	cct7	chaperonin containing TCP1 subunit 7
1.17401	1	51164345	Fat content	AX-172555801	5'UTR	+	LOC110525380	tyrosine-protein kinase CSK-like
1.17222	29	12860059	Fat content	AX-172564132	5'UTR	+	LOC110509328	uncharacterized LOC110509328
1.16694	29	12665454	Fat content	AX-171624233	3'UTR	-	LOC110509677	proteinase-activated receptor 1-like
1.16632	6	63056837	Fat content	AX-171614982	CDS	-	LOC100136691	cyclin B2
1.15963	9	3117250	Fat content	AX-171598952	N/A	N/A	N/A	N/A
1.15839	28	13120146	Fat content	AX-171618794	CDS	+	asb10	ankyrin repeat and SOCS box containing 10
1.15461	16	31817564	Fat content	AX-172547198	3'UTR	-	LOC110491856	choline/ethanolaminephosphotransferase 1-like
1.15386	28	13122239	Fat content	AX-171614399	CDS	+	asb10	ankyrin repeat and SOCS box containing 10
1.15289	29	12654462	Fat content	AX-172547791	CDS	-	LOC110509674	proteinase-activated receptor 2-like
1.15153	9	4267495	Fat content	AX-171604233	CDS	-	LOC110531420	40S ribosomal protein S4-like
1.15035	28	13123910	Fat content	AX-171618793	CDS	+	asb10	ankyrin repeat and SOCS box containing 10
1.14761	4	20624983	Fat content	AX-172548351	3'UTR	+	LOC110521587	protein ECT2-like
1.14759	4	20624982	Fat content	AX-172559669	3'UTR	+	LOC110521587	protein ECT2-like
1.14677	9	2748377	Fat content	AX-171616111	3'UTR	+	cct7	chaperonin containing TCP1 subunit 7
1.14363	28	13520084	Fat content	AX-171640401	N/A	N/A	N/A	N/A
1.14362	28	13423855	Fat content	AX-171622109	CDS	+	LOC110508591	RB1-inducible coiled-coil protein 1-like
1.14065	22	32095833	Fat content	AX-171612458	CDS	+	LOC110501770	titin-like
1.14055	22	32096736	Fat content	AX-171612459	CDS	+	LOC110501770	titin-like
1.13849	11	43881904	Fat content	AX-171596878	5'UTR	-	LOC110535773	heterogeneous nuclear ribonucleoprotein K-like
1.13762	11	43684305	Fat content	AX-171622692	N/A	N/A	N/A	N/A
1.13755	11	43679714	Fat content	AX-171622690	CDS	+	LOC110535770	ankyrin repeat domain-containing protein 13A-like
1.13408	28	13124348	Fat content	AX-171614398	CDS	+	asb10	ankyrin repeat and SOCS box containing 10
1.13396	25	62281481	Fat content	AX-171641882	CDS	-	LOC110505644	tRNA (adenine(58)-N(1))-methyltransferase catalytic subunit TRMT61A-like
1.13301	28	13126597	Fat content	AX-171614397	3'UTR	+	asb10	ankyrin repeat and SOCS box containing 10
1.13157	28	13148469	Fat content	AX-172560365	3'UTR	-	LOC110508590	arf-GAP with GTPase, ANK repeat and PH domain-containing protein 3-like
1.127	28	12742938	Fat content	AX-171613109	CDS	-	LOC110508583	obscurin-like
1.12655	25	57281210	Fat content	AX-171639334	CDS	+	LOC110505501	gremlin-1-like
1.12424	11	43881960	Fat content	AX-171596879	5'UTR	-	LOC110535773	heterogeneous nuclear ribonucleoprotein K-like
1.12035	25	57254087	Fat content	AX-171621930	CDS	+	LOC110505499	actin, alpha cardiac-like
1.12021	25	57265257	Fat content	AX-171639333	CDS	+	LOC110505500	rho GTPase-activating protein 11A-like
1.11974	11	43090857	Fat content	AX-171608362	3'UTR	-	lztr1	leucine zipper like transcription regulator 1
1.11926	25	57030535	Fat content	AX-172560662	3'UTR	+	LOC110505497	bcl-2-modifying factor-like
1.1179	11	42978900	Fat content	AX-89967529	CDS	-	LOC110535745	serologically defined colon cancer antigen 3 homolog
1.11787	29	11335808	Fat content	AX-171601501	3'UTR	-	LOC110509651	cytochrome c oxidase subunit 5B, mitochondrial-like
1.1178	29	11336251	Fat content	AX-89925321	CDS	-	LOC110509651	cytochrome c oxidase subunit 5B, mitochondrial-like
1.11736	11	43102980	Fat content	AX-172562413	CDS	-	lztr1	leucine zipper like transcription regulator 1
1.11435	29	10980797	Fat content	AX-171619653	CDS	-	zcchc9	zinc finger CCHC-type containing 9
1.11418	29	10956547	Fat content	AX-171600295	3'UTR	+	LOC110509635	protein kish-A
1.11418	29	10980577	Fat content	AX-172549803	3'UTR	-	zcchc9	zinc finger CCHC-type containing 9
1.11418	25	62201150	Fat content	AX-89932266	CDS	-	LOC110505642	kinesin light chain 1
1.11413	29	10956700	Fat content	AX-171600296	3'UTR	+	LOC110509635	protein kish-A
1.11359	29	11141837	Fat content	AX-171601500	3'UTR	+	LOC110509643	ras-related protein rab7-like
1.11353	29	11133164	Fat content	AX-171601499	CDS	+	wdr45	WD repeat domain 45
1.11346	29	11130859	Fat content	AX-172551297	5'UTR	+	wdr45	WD repeat domain 45
1.11246	11	43090285	Fat content	AX-172559883	3'UTR	-	lztr1	leucine zipper like transcription regulator 1
1.11239	29	11229058	Fat content	AX-172551300	CDS	+	LOC110509649	beta-centractin-like
1.11155	11	43127338	Fat content	AX-171601665	3'UTR	-	LOC110535752	pescadillo homolog
1.11143	15	21344522	Fat content	AX-172558293	CDS	-	nsmaf	neutral sphingomyelinase activation associated factor
1.10976	9	2991560	Fat content	AX-172550034	N/A	N/A	N/A	N/A
1.109	9	2936462	Fat content	AX-172563884	CDS	+	LOC110531403	basic leucine zipper transcriptional factor ATF-like 2
1.10885	11	42989521	Fat content	AX-172559741	N/A	N/A	N/A	N/A
1.10786	25	62437893	Fat content	AX-172548513	N/A	N/A	N/A	N/A
1.10574	11	43129516	Fat content	AX-171601664	CDS	-	LOC110535752	pescadillo homolog
1.10517	11	43132774	Fat content	AX-171601662	CDS	-	LOC110535752	pescadillo homolog
1.10439	16	31817938	Fat content	AX-171635392	3'UTR	-	LOC110491856	choline/ethanolaminephosphotransferase 1-like
1.10437	16	31874900	Fat content	AX-171635391	CDS	+	LOC110491857	serine/threonine-protein kinase 38
1.10409	25	56750567	Fat content	AX-171613497	CDS	-	LOC110505490	adenylosuccinate synthetase isozyme 1 C-like
1.10407	25	56824199	Fat content	AX-171621912	3'UTR	-	LOC110505495	GTP cyclohydrolase 1 feedback regulatory protein-like
1.10365	28	12742142	Fat content	AX-171613108	CDS	-	LOC110508583	obscurin-like
1.1035	11	42989893	Fat content	AX-89952903	3'UTR	-	LOC110535746	glutathione S-transferase theta-1-like
1.1034	15	21373566	Fat content	AX-172557436	3'UTR	-	rbbp8	RB binding protein 8, endonuclease
1.10255	25	56750507	Fat content	AX-171618635	CDS	-	LOC110505490	adenylosuccinate synthetase isozyme 1 C-like
1.10245	15	21372975	Fat content	AX-172547157	3'UTR	-	rbbp8	RB binding protein 8, endonuclease
1.1022	29	10882329	Fat content	AX-172550724	3'UTR	-	LOC110509633	aggrecan core protein-like
1.1021	25	62165415	Fat content	AX-172563109	3'UTR	-	LOC110505641	zinc finger FYVE domain-containing protein 21-like
1.10203	16	31879935	Fat content	AX-171610288	3'UTR	+	LOC110491857	serine/threonine-protein kinase 38
1.09878	25	62165714	Fat content	AX-171641877	3'UTR	-	LOC110505641	zinc finger FYVE domain-containing protein 21-like
1.09671	10	26776209	Fat content	AX-171615490	3'UTR	-	aspa	aspartoacylase
1.09655	11	43132798	Fat content	AX-171601661	CDS	-	LOC110535752	pescadillo homolog
1.09654	5	4539962	Fat content	AX-171607248	CDS	+	LOC110523126	cyclin-I-like
1.0965	11	42990859	Fat content	AX-171617871	CDS	-	LOC110535746	glutathione S-transferase theta-1-like
1.09647	5	4545000	Fat content	AX-171617696	CDS	+	LOC110523126	cyclin-I-like
1.09621	5	4533058	Fat content	AX-171617697	CDS	+	LOC110523126	cyclin-I-like
1.09615	5	4523733	Fat content	AX-171620747	mRNA	+	LOC110523126	cyclin-I-like
1.09576	5	4529514	Fat content	AX-171607249	CDS	+	LOC110523126	cyclin-I-like
1.0929	11	43220959	Fat content	AX-171619055	3'UTR	+	acacb	acetyl-CoA carboxylase beta
1.09262	28	12742094	Fat content	AX-171613107	CDS	-	LOC110508583	obscurin-like
1.09249	11	43223531	Fat content	AX-171596874	N/A	N/A	N/A	N/A
1.09247	11	43348886	Fat content	AX-171622689	CDS	-	mmab	methylmalonic aciduria (cobalamin deficiency) cblB type
1.0906	25	62190473	Fat content	AX-172563602	CDS	-	LOC110505642	kinesin light chain 1
1.09009	11	43633964	Fat content	AX-171643121	3'UTR	-	LOC110535767	ARF GTPase-activating protein GIT2-like
1.08909	11	43133136	Fat content	AX-172551543	CDS	-	LOC110535752	pescadillo homolog
1.08622	15	22160990	Fat content	AX-172548159	CDS	+	LOC110489873	mediator of RNA polymerase II transcription subunit 1-like
1.0839	19	22515291	Fat content	AX-171636483	3'UTR	-	dio2	deiodinase, iodothyronine, type II
1.0793	11	43204404	Fat content	AX-171643119	CDS	+	acacb	acetyl-CoA carboxylase beta
1.07895	11	43214853	Fat content	AX-171643120	CDS	+	acacb	acetyl-CoA carboxylase beta
1.07886	22	36419274	Fat content	AX-171645066	mRNA	+	LOC110501815	nebulin-like
1.07859	29	12313543	Fat content	AX-171624938	CDS	+	LOC110509669	AP-3 complex subunit beta-1-like
1.07827	15	21504906	Fat content	AX-171634999	CDS	-	ralyl	RALY RNA binding protein like
1.07825	15	21467695	Fat content	AX-171618037	CDS	+	c15h8orf59	chromosome 15 C8orf59 homolog
1.07824	15	21468139	Fat content	AX-171609872	3'UTR	+	c15h8orf59	chromosome 15 C8orf59 homolog
1.07605	29	12409282	Fat content	AX-171645519	CDS	+	LOC110509670	tubulin-specific chaperone A-like
1.07558	29	12654062	Fat content	AX-171624229	CDS	-	LOC110509674	proteinase-activated receptor 2-like
1.07535	29	12410990	Fat content	AX-171599194	3'UTR	+	LOC110509670	tubulin-specific chaperone A-like
1.07534	29	12653356	Fat content	AX-171644524	3'UTR	-	LOC110509674	proteinase-activated receptor 2-like
1.07115	11	43154205	Fat content	AX-171643117	3'UTR	-	pole	DNA polymerase epsilon, catalytic subunit
1.07088	29	12268664	Fat content	AX-171599192	3'UTR	-	LOC110509668	secretory carrier-associated membrane protein 1-like
1.06978	19	21788073	Fat content	AX-171611215	3'UTR	+	LOC110497548	SRA stem-loop-interacting RNA-binding protein, mitochondrial-like
1.06809	29	10494379	Fat content	AX-171601055	3'UTR	+	LOC110509620	short-chain specific acyl-CoA dehydrogenase, mitochondrial-like
1.06639	15	22946868	Fat content	AX-171634996	CDS	-	tmx3	thioredoxin related transmembrane protein 3
1.064	29	12268578	Fat content	AX-171645518	3'UTR	-	LOC110509668	secretory carrier-associated membrane protein 1-like
1.06126	6	64103916	Fat content	AX-172547836	3'UTR	-	LOC110526455	lysosomal protective protein-like
1.06111	6	63060976	Fat content	AX-171614983	3'UTR	-	LOC110526411	E3 ubiquitin-protein ligase Arkadia-like
1.0602	6	64102822	Fat content	AX-171641175	N/A	N/A	N/A	N/A
1.0602	6	64101668	Fat content	AX-172561013	3'UTR	-	LOC110526455	lysosomal protective protein-like
1.05832	11	43143980	Fat content	AX-171601132	5'UTR	-	LOC110535752	pescadillo homolog
1.05322	28	13526015	Fat content	AX-172563678	3'UTR	+	LOC110508595	protein-L-isoaspartate O-methyltransferase domain-containing protein 1-like
1.05301	25	56746708	Fat content	AX-171613496	CDS	-	LOC110505490	adenylosuccinate synthetase isozyme 1 C-like
1.0527	28	13587323	Fat content	AX-171614396	CDS	+	snai2	snail family transcriptional repressor 2
1.05247	28	13524967	Fat content	AX-172547529	3'UTR	+	LOC110508595	protein-L-isoaspartate O-methyltransferase domain-containing protein 1-like
1.0509	16	31879949	Fat content	AX-171610287	3'UTR	+	LOC110491857	serine/threonine-protein kinase 38
1.05029	15	22947009	Fat content	AX-172558304	CDS	-	tmx3	thioredoxin related transmembrane protein 3
1.05023	15	22995730	Fat content	AX-172557276	CDS	-	tmx3	thioredoxin related transmembrane protein 3
1.04844	15	23224870	Fat content	AX-171634992	3'UTR	-	LOC110489889	C-C chemokine receptor type 9-like
1.04774	15	23019846	Fat content	AX-172557449	3'UTR	-	pxdc1	PX domain containing 1
1.04589	29	11374948	Fat content	AX-171626871	CDS	+	LOC110509652	transcription factor 7-like 1-B
1.04462	28	13723968	Fat content	AX-171640399	3'UTR	-	LOC110508600	DNA replication licensing factor mcm4-like
1.04144	15	23225615	Fat content	AX-172558395	CDS	-	LOC110489889	C-C chemokine receptor type 9-like
1.04087	25	23969016	Fat content	AX-171597840	3'UTR	+	m1ip1	Mid1-interacting protein 1
1.04052	28	13724058	Fat content	AX-172559339	CDS	-	LOC110508600	DNA replication licensing factor mcm4-like
1.04005	15	21456419	Fat content	AX-171609874	CDS	-	LOC100135826	carbonic anhydrase 1
1.03999	29	11388079	Fat content	AX-172551301	5'UTR	+	dusp11	dual specificity phosphatase 11
1.03909	15	21467683	Fat content	AX-171609873	CDS	+	c15h8orf59	chromosome 15 C8orf59 homolog
1.03879	15	23061331	Fat content	AX-171634993	CDS	+	LOC110489887	serine/threonine-protein kinase PRP4 homolog
1.03751	29	11394278	Fat content	AX-171626874	3'UTR	+	dusp11	dual specificity phosphatase 11
1.03681	15	21454836	Fat content	AX-171609875	3'UTR	-	LOC100135826	carbonic anhydrase 1
1.03251	25	23969082	Fat content	AX-171597841	3'UTR	+	m1ip1	Mid1-interacting protein 1
1.03192	25	23969158	Fat content	AX-171597842	3'UTR	+	m1ip1	Mid1-interacting protein 1
1.03138	29	11957906	Fat content	AX-171630525	5'UTR	-	LOC110509660	nucleolysin TIA-1-like
1.02934	1	25420470	Fat content	AX-171607536	3'UTR	+	LOC110520559	aspartate aminotransferase, mitochondrial-like
1.02587	29	11416104	Fat content	AX-171626875	3'UTR	+	LOC110509654	V-type proton ATPase subunit B, brain isoform
1.02386	5	4547885	Fat content	AX-171607246	3'UTR	+	LOC110523126	cyclin-I-like
1.02141	4	23115513	Fat content	AX-172562596	CDS	+	LOC110521624	myocilin-like
1.0202	4	23126838	Fat content	AX-171618754	CDS	+	LOC110521624	myocilin-like
1.0194	25	24328934	Fat content	AX-171606518	CDS	-	taf7	TATA-box binding protein associated factor 7
1.01928	25	24353651	Fat content	AX-172564050	N/A	N/A	N/A	N/A
1.01643	4	23126883	Fat content	AX-171618753	CDS	+	LOC110521624	myocilin-like
1.01299	29	12117138	Fat content	AX-171598588	CDS	-	LOC110509664	betaine--homocysteine S-methyltransferase 1
1.01284	25	23815455	Fat content	AX-171643839	CDS	+	sytl4	synaptotagmin like 4
1.01267	25	23967070	Fat content	AX-171597838	5'UTR	+	m1ip1	Mid1-interacting protein 1
1.01234	25	23784773	Fat content	AX-171623746	CDS	-	LOC110504923	ancient ubiquitous protein 1-like
1.01141	25	23968673	Fat content	AX-171597839	3'UTR	+	m1ip1	Mid1-interacting protein 1
1.01023	28	12381479	Fat content	AX-171638757	CDS	+	LOC110508574	synaptosomal-associated protein 47-like
1.00963	25	23834635	Fat content	AX-171643840	CDS	+	LOC110504926	tetraspanin-7-like
1.00515	28	12694108	Fat content	AX-172558144	CDS	+	LOC110508579	ADP-ribosylation factor 1
1.00085	16	31881002	Fat content	AX-172561816	3'UTR	+	LOC110491857	serine/threonine-protein kinase 38
0.999583	16	32105079	Fat content	AX-171635388	CDS	-	zgpat	zinc finger CCCH-type and G-patch domain containing
0.999266	4	23127016	Fat content	AX-171614119	3'UTR	+	LOC110521624	myocilin-like
0.997625	15	23240456	Fat content	AX-172557732	5'UTR	-	LOC110489892	leucine zipper transcription factor-like protein 1
0.99706	25	24375510	Fat content	AX-172564388	CDS	+	LOC110504939	four and a half LIM domains protein 1-like
0.994858	25	23766912	Fat content	AX-171597836	CDS	-	LOC110504922	tubulin beta-4B chain-like
0.994853	25	23771324	Fat content	AX-171597837	CDS	-	LOC110504923	ancient ubiquitous protein 1-like
0.994283	3	27578174	Fat content	AX-171606363	CDS	-	LOC110514973	uncharacterized LOC110514973
0.99022	25	24376581	Fat content	AX-171606519	CDS	+	LOC110504939	four and a half LIM domains protein 1-like
0.987669	25	23841016	Fat content	AX-89927279	3'UTR	+	LOC110504926	tetraspanin-7-like
0.984331	6	63113209	Fat content	AX-171614984	CDS	+	LOC110526412	SAFB-like transcription modulator
0.984304	6	63126591	Fat content	AX-172556294	3'UTR	+	LOC110526412	SAFB-like transcription modulator
0.983466	6	63123436	Fat content	AX-171614985	CDS	+	LOC110526412	SAFB-like transcription modulator
0.981687	4	23127090	Fat content	AX-89947797	3'UTR	+	LOC110521624	myocilin-like
0.979907	25	25090047	Fat content	AX-172561861	N/A	N/A	N/A	N/A
0.979596	3	28135830	Fat content	AX-172561441	N/A	N/A	N/A	N/A
0.979507	25	25055402	Fat content	AX-171639350	CDS	+	LOC110504952	coagulation factor IX-like
0.979505	25	24565668	Fat content	AX-171606521	3'UTR	+	LOC110504943	transmembrane 9 superfamily member 2-like
0.979246	3	27578335	Fat content	AX-171606362	CDS	-	LOC110514973	uncharacterized LOC110514973
0.979223	25	24381885	Fat content	AX-171606520	3'UTR	-	LOC110504938	MAP7 domain-containing protein 1-like
0.979158	25	25391687	Fat content	AX-171613550	3'UTR	+	LOC110504958	arrestin-C-like
0.97905	25	24565214	Fat content	AX-171620623	3'UTR	+	LOC110504943	transmembrane 9 superfamily member 2-like
0.978305	6	63337422	Fat content	AX-89928120	N/A	N/A	N/A	N/A
0.978304	3	27578453	Fat content	AX-171606361	CDS	-	LOC110514973	uncharacterized LOC110514973
0.978175	6	63336769	Fat content	AX-171641145	3'UTR	+	LOC110526416	retinal dehydrogenase 2-like
0.977996	3	28179327	Fat content	AX-89955882	3'UTR	-	rbm8a	RNA binding motif protein 8A
0.976836	25	24036066	Fat content	AX-171597845	CDS	+	LOC110504931	cleavage stimulation factor subunit 2-like
0.976819	25	24027198	Fat content	AX-171623751	CDS	+	LOC110504931	cleavage stimulation factor subunit 2-like
0.976584	25	24037425	Fat content	AX-171623754	3'UTR	-	LOC110504932	cytochrome b-245 heavy chain-like
0.976543	25	24540480	Fat content	AX-172547984	mRNA	-	LOC110504944	RNA-binding motif protein, X chromosome-like
0.976065	25	24508100	Fat content	AX-172774770	N/A	N/A	N/A	N/A
0.976057	3	27974470	Fat content	AX-171644754	3'UTR	-	LOC110515085	nuclear receptor subfamily 2 group F member 5
0.975783	6	63387476	Fat content	AX-171641146	CDS	-	LOC110526951	early endosome antigen 1-like
0.975651	25	23969408	Fat content	AX-171597844	3'UTR	+	m1ip1	Mid1-interacting protein 1
0.975019	25	24075683	Fat content	AX-171623756	3'UTR	+	LOC110504934	transmembrane protein 35A-like
0.974094	25	24538281	Fat content	AX-174104124	3'UTR	-	LOC110504944	RNA-binding motif protein, X chromosome-like
0.971865	1	54948051	Fat content	AX-89924960	3'UTR	+	fam160b1	family with sequence similarity 160 member B1
0.970175	4	23133434	Fat content	AX-171622068	CDS	-	itpa	inosine triphosphatase
0.969469	25	23969256	Fat content	AX-171597843	3'UTR	+	m1ip1	Mid1-interacting protein 1
0.967523	25	23766334	Fat content	AX-171597835	CDS	-	LOC110504922	tubulin beta-4B chain-like
0.96692	25	23765983	Fat content	AX-171597832	CDS	-	LOC110504922	tubulin beta-4B chain-like
0.966391	25	23766034	Fat content	AX-171597833	CDS	-	LOC110504922	tubulin beta-4B chain-like
0.964825	25	23700241	Fat content	AX-171597830	3'UTR	-	LOC110504918	nuclear factor NF-kappa-B p105 subunit-like
0.964791	25	23700272	Fat content	AX-171597831	3'UTR	-	LOC110504918	nuclear factor NF-kappa-B p105 subunit-like
0.961647	25	23666377	Fat content	AX-89964835	CDS	-	LOC110504917	pre-mRNA-processing factor 19-like
0.961369	28	12743964	Fat content	AX-171613110	CDS	-	LOC110508583	obscurin-like
0.961223	25	23641125	Fat content	AX-171643834	3'UTR	+	LOC110504914	protein phosphatase Slingshot homolog 3-like
0.961035	25	23690277	Fat content	AX-171643836	5'UTR	+	LOC110504919	ubiquitin-conjugating enzyme E2 D2-like
0.959398	6	63414906	Fat content	AX-171641148	3'UTR	-	LOC110526418	cingulin-like protein 1
0.959352	25	23698573	Fat content	AX-172548137	3'UTR	+	LOC110504919	ubiquitin-conjugating enzyme E2 D2-like
0.959345	25	23698043	Fat content	AX-171619239	3'UTR	+	LOC110504919	ubiquitin-conjugating enzyme E2 D2-like
0.957861	5	1280798	Fat content	AX-171605158	N/A	N/A	N/A	N/A
0.957349	6	63449206	Fat content	AX-171605791	3'UTR	-	LOC110526419	transcription factor 12-like
0.956484	25	23618150	Fat content	AX-171619238	5'UTR	-	LOC110504913	glyoxylate reductase/hydroxypyruvate reductase-like
0.953601	6	63690991	Fat content	AX-171614986	3'UTR	+	LOC110526425	E3 ubiquitin-protein ligase NEDD4-like
0.95273	6	63628381	Fat content	AX-172560688	N/A	N/A	N/A	N/A
0.94937	25	23602468	Fat content	AX-171600528	CDS	-	LOC110504913	glyoxylate reductase/hydroxypyruvate reductase-like
0.948227	25	23602046	Fat content	AX-171616999	CDS	-	LOC110504913	glyoxylate reductase/hydroxypyruvate reductase-like
0.947134	5	86442085	Fat content	AX-171598365	CDS	-	LOC110524827	ceruloplasmin-like
0.947037	5	86453003	Fat content	AX-171606078	CDS	-	LOC110524827	ceruloplasmin-like
0.945713	4	23134842	Fat content	AX-172563481	CDS	-	itpa	inosine triphosphatase
0.935746	28	12698028	Fat content	AX-171613087	N/A	N/A	N/A	N/A
0.935466	19	26260117	Fat content	AX-172557655	3'UTR	+	LOC110497637	gephyrin
0.932923	19	26311266	Fat content	AX-172557274	3'UTR	+	LOC110497636	MAGUK p55 subfamily member 5-A-like
0.93047	19	26309892	Fat content	AX-171611196	3'UTR	+	LOC110497636	MAGUK p55 subfamily member 5-A-like
0.92963	5	4548326	Fat content	AX-171607245	3'UTR	+	LOC110523126	cyclin-I-like
0.917596	6	61666093	Fat content	AX-171614997	CDS	-	LOC110526946	beta,beta-carotene 15,15'-dioxygenase-like
0.913738	6	63769566	Fat content	AX-171622208	CDS	+	LOC110526427	cell cycle progression protein 1-like
0.913297	6	63769119	Fat content	AX-172558819	CDS	+	LOC110526427	cell cycle progression protein 1-like
0.911874	25	56745798	Fat content	AX-171613495	N/A	N/A	N/A	N/A
0.910832	6	63761525	Fat content	AX-171618862	CDS	+	LOC110526427	cell cycle progression protein 1-like
0.907579	9	2739711	Fat content	AX-171616112	CDS	+	cct7	chaperonin containing TCP1 subunit 7
0.899156	6	61701306	Fat content	AX-171614996	CDS	-	LOC110526385	beta,beta-carotene 15,15'-dioxygenase-like
0.898829	6	61811098	Fat content	AX-172563480	3'UTR	+	LOC110526388	nuclear factor of activated T-cells 5-like
0.898817	6	61805211	Fat content	AX-171641187	CDS	+	LOC110526388	nuclear factor of activated T-cells 5-like
0.898379	22	36431939	Fat content	AX-171645067	CDS	+	LOC110501815	nebulin-like
0.894173	25	23602000	Fat content	AX-171600529	CDS	-	LOC110504913	glyoxylate reductase/hydroxypyruvate reductase-like
0.892409	3	27577938	Fat content	AX-171606364	3'UTR	-	LOC110514973	uncharacterized LOC110514973
0.886267	5	85399323	Fat content	AX-172550900	CDS	+	LOC110524796	receptor-type tyrosine-protein phosphatase C-like
0.88618	5	85407989	Fat content	AX-171614786	3'UTR	+	LOC110524796	receptor-type tyrosine-protein phosphatase C-like
0.880981	19	20867301	Fat content	AX-172557139	CDS	+	wdhd1	WD repeat and HMG-box DNA binding protein 1
0.879268	19	20667531	Fat content	AX-172550826	3'UTR	+	LOC110497533	uncharacterized LOC110497533
0.87297	19	25646877	Fat content	AX-171629619	CDS	+	rin3	Ras and Rab interactor 3
0.872914	16	30829345	Fat content	AX-172551544	CDS	+	LOC110491842	methylenetetrahydrofolate reductase-like
0.872402	1	54958459	Fat content	AX-171620793	CDS	-	LOC110525667	serum response factor-like
0.866853	28	12698631	Fat content	AX-171613088	N/A	N/A	N/A	N/A
0.864932	9	1263742	Fat content	AX-171628165	N/A	N/A	N/A	N/A
0.864897	9	1440619	Fat content	AX-172553709	N/A	N/A	N/A	N/A
0.853728	29	10306217	Fat content	AX-171606812	CDS	-	LOC110509613	tubulin alpha chain, testis-specific-like
0.853203	19	25647616	Fat content	AX-172555240	3'UTR	+	rin3	Ras and Rab interactor 3
0.852679	9	1596836	Fat content	AX-174104274	mRNA	+	LOC110532892	FERM domain-containing protein 7-like
0.852634	9	1926526	Fat content	AX-171629475	CDS	-	LOC110531362	transmembrane protein 179B-like
0.852162	1	25420414	Fat content	AX-171607537	3'UTR	+	LOC110520559	aspartate aminotransferase, mitochondrial-like
0.851966	29	10303001	Fat content	AX-171631634	3'UTR	+	LOC110509615	vacuolar protein sorting-associated protein 37B-like
0.85123	9	1519733	Fat content	AX-171624336	N/A	N/A	N/A	N/A
0.851074	29	10299641	Fat content	AX-89957442	CDS	+	LOC110509615	vacuolar protein sorting-associated protein 37B-like
0.849855	29	10208396	Fat content	AX-171597753	3'UTR	+	LOC100136324	scavenger receptor class B member 1
0.849747	28	12741844	Fat content	AX-171613106	CDS	-	LOC110508583	obscurin-like
0.849611	29	10208340	Fat content	AX-171597752	3'UTR	+	LOC100136324	scavenger receptor class B member 1
0.845311	28	12741825	Fat content	AX-171613105	CDS	-	LOC110508583	obscurin-like
0.843695	28	12739314	Fat content	AX-171618580	CDS	-	LOC110508583	obscurin-like
0.843311	28	12739512	Fat content	AX-171613104	CDS	-	LOC110508583	obscurin-like
0.84325	28	12739493	Fat content	AX-171618581	CDS	-	LOC110508583	obscurin-like
0.841956	19	21785899	Fat content	AX-172557365	CDS	+	LOC110497548	SRA stem-loop-interacting RNA-binding protein, mitochondrial-like
0.841913	6	64288362	Fat content	AX-171614991	3'UTR	+	LOC110526458	furin-1-like
0.841452	6	64288699	Fat content	AX-171614992	3'UTR	+	LOC110526458	furin-1-like
0.840674	11	42975220	Fat content	AX-172562110	3'UTR	-	LOC110535745	serologically defined colon cancer antigen 3 homolog
0.839489	1	55028693	Fat content	AX-171607557	CDS	-	LOC110525667	serum response factor-like
0.836981	3	28179832	Fat content	AX-171613848	CDS	-	rbm8a	RNA binding motif protein 8A
0.836278	6	64138179	Fat content	AX-174104525	CDS	+	LOC110526456	vitamin D(3) 25-hydroxylase-like
0.835547	6	64286690	Fat content	AX-89933827	3'UTR	+	LOC110526458	furin-1-like
0.834483	22	32094963	Fat content	AX-171612456	CDS	+	LOC110501770	titin-like
0.834204	22	32095679	Fat content	AX-171612457	CDS	+	LOC110501770	titin-like
0.833837	17	13994362	Fat content	AX-171624734	3'UTR	+	LOC110493633	keratin-like protein KRT222
0.833753	28	12747358	Fat content	AX-171618584	CDS	-	LOC110508583	obscurin-like
0.833653	5	4548350	Fat content	AX-171607243	3'UTR	+	LOC110523126	cyclin-I-like
0.833192	19	26213767	Fat content	AX-171644346	CDS	+	LOC110497637	gephyrin
0.832126	28	12739299	Fat content	AX-171618579	CDS	-	LOC110508583	obscurin-like
0.831798	29	8586011	Fat content	AX-171642757	3'UTR	-	LOC110509602	laminin subunit gamma-3-like
0.830749	1	55040413	Fat content	AX-172562399	3'UTR	-	LOC110525690	inactive tyrosine-protein kinase 7-like
0.830609	17	13903756	Fat content	AX-171610826	3'UTR	+	s8	type I keratin S8
0.830361	17	15910584	Fat content	AX-172559689	3'UTR	-	LOC110493693	caspase recruitment domain-containing protein 14-like
0.830083	17	13981661	Fat content	AX-171629550	CDS	+	LOC110493632	keratin, type I cytoskeletal 18-A-like
0.829352	17	14216908	Fat content	AX-172547823	3'UTR	+	LOC110493645	peptidyl-prolyl cis-trans isomerase G-like
0.828393	19	26047784	Fat content	AX-171644001	mRNA	+	LOC110498325	alpha-(1,6)-fucosyltransferase-like
0.828093	17	14393287	Fat content	AX-171610851	3'UTR	-	LOC110493655	rho GDP-dissociation inhibitor 1-like
0.827181	17	14415128	Fat content	AX-171621364	CDS	-	LOC110493656	protein phosphatase 1 regulatory subunit 27-like
0.826416	17	14412441	Fat content	AX-171636017	3'UTR	+	LOC110493657	anaphase-promoting complex subunit 11
0.822987	17	14149320	Fat content	AX-171636029	3'UTR	-	LOC110493641	pre-mRNA-splicing factor CWC25 homolog
0.822907	17	14145918	Fat content	AX-171621367	3'UTR	+	LOC110493639	phosphatidylinositol 5-phosphate 4-kinase type-2 beta
0.822715	17	14127425	Fat content	AX-171636034	mRNA	+	LOC110493638	CDGSH iron-sulfur domain-containing protein 3, mitochondrial-like
0.822225	1	26998485	Fat content	AX-171607506	5'UTR	-	LOC110520827	chromodomain-helicase-DNA-binding protein 2-like
0.822146	17	13903738	Fat content	AX-171610827	3'UTR	+	s8	type I keratin S8
0.820524	17	14417528	Fat content	AX-171610849	3'UTR	-	LOC110493653	protein disulfide-isomerase-like
0.819467	17	13997583	Fat content	AX-171624736	CDS	-	LOC110493630	tensin-4-like
0.817117	17	14417651	Fat content	AX-89955671	3'UTR	-	LOC110493653	protein disulfide-isomerase-like
0.813925	29	8532882	Fat content	AX-172557511	N/A	N/A	N/A	N/A
0.811354	17	14417503	Fat content	AX-171610850	3'UTR	-	LOC110493653	protein disulfide-isomerase-like
0.810707	9	2532156	Fat content	AX-171642553	3'UTR	-	LOC110531371	rab9 effector protein with kelch motifs-like
0.809298	29	10207018	Fat content	AX-171597750	3'UTR	+	LOC100136324	scavenger receptor class B member 1
0.807297	9	1978991	Fat content	AX-171626762	N/A	N/A	N/A	N/A
0.806458	29	10208027	Fat content	AX-171597751	3'UTR	+	LOC100136324	scavenger receptor class B member 1
0.804164	28	12733451	Fat content	AX-171613090	3'UTR	+	LOC110508581	guanylate kinase-like
0.799832	28	12757847	Fat content	AX-171618586	CDS	-	LOC110508583	obscurin-like
0.799211	29	10205893	Fat content	AX-171619226	3'UTR	+	LOC100136324	scavenger receptor class B member 1
0.796605	17	15763520	Fat content	AX-171635858	N/A	N/A	N/A	N/A
0.792287	3	27577409	Fat content	AX-171606369	3'UTR	-	LOC110514973	uncharacterized LOC110514973
0.788875	3	27577789	Fat content	AX-171606367	3'UTR	-	LOC110514973	uncharacterized LOC110514973
0.788675	6	63791846	Fat content	AX-171622209	CDS	+	LOC110526432	probable ribosome biogenesis protein RLP24
0.78803	28	12733596	Fat content	AX-171613091	3'UTR	+	LOC110508581	guanylate kinase-like
0.787682	3	27577820	Fat content	AX-171606366	3'UTR	-	LOC110514973	uncharacterized LOC110514973
0.78762	28	12327735	Fat content	AX-171613084	CDS	+	LOC110508572	5-beta-cholestane-3-alpha,7-alpha-diol 12-alpha-hydroxylase-like
0.787461	3	27577594	Fat content	AX-171606368	3'UTR	-	LOC110514973	uncharacterized LOC110514973
0.787083	3	27577932	Fat content	AX-171606365	3'UTR	-	LOC110514973	uncharacterized LOC110514973
0.78704	3	27461294	Fat content	AX-171606382	3'UTR	-	LOC110514890	lamin-A-like
0.786857	1	55246979	Fat content	AX-172559714	N/A	N/A	N/A	N/A
0.786794	3	27577740	Fat content	AX-89927036	3'UTR	-	LOC110514973	uncharacterized LOC110514973
0.783657	3	27461606	Fat content	AX-171606379	3'UTR	-	LOC110514890	lamin-A-like
0.782767	17	15881861	Fat content	AX-171637481	CDS	+	LOC110493692	uncharacterized LOC110493692
0.781658	29	10331866	Fat content	AX-171617664	mRNA	-	LOC100135966	polyubiquitin
0.775509	28	12733599	Fat content	AX-171613092	3'UTR	+	LOC110508581	guanylate kinase-like
0.774795	17	13901825	Fat content	AX-171610828	CDS	+	s8	type I keratin S8
0.774001	17	13901769	Fat content	AX-171610829	CDS	+	s8	type I keratin S8
0.773875	9	1166223	Fat content	AX-172556937	N/A	N/A	N/A	N/A
0.773841	28	12733034	Fat content	AX-171613089	3'UTR	+	LOC110508581	guanylate kinase-like
0.773429	29	10479935	Fat content	AX-171601052	3'UTR	-	LOC110509320	beta-crystallin A4-like
0.770468	9	1153336	Fat content	AX-172550083	CDS	+	LOC110531332	protein phosphatase 1K, mitochondrial-like
0.770443	2	71125083	Fat content	AX-171611535	5'UTR	+	pigy	phosphatidylinositol glycan anchor biosynthesis class Y
0.770135	9	1013756	Fat content	AX-172554497	CDS	-	tec	tec protein tyrosine kinase
0.770064	9	809314	Fat content	AX-171616093	CDS	-	fgb	fibrinogen beta chain
0.770046	9	1077791	Fat content	AX-171616105	3'UTR	-	abcg2	breast cancer resistance protein
0.76987	17	13901484	Fat content	AX-171618134	CDS	+	s8	type I keratin S8
0.769632	1	55007664	Fat content	AX-172563818	CDS	-	LOC110525667	serum response factor-like
0.768734	28	12114032	Fat content	AX-171621848	3'UTR	-	LOC110508567	myosin light chain 1, cardiac muscle-like
0.768503	1	49106742	Fat content	AX-171607608	3'UTR	-	LOC110524766	bisphosphoglycerate mutase-like
0.768365	28	12115258	Fat content	AX-171613083	CDS	-	LOC110508567	myosin light chain 1, cardiac muscle-like
0.767492	25	56744626	Fat content	AX-171613488	N/A	N/A	N/A	N/A
0.766654	17	13900453	Fat content	AX-171610831	CDS	+	s8	type I keratin S8
0.766416	29	10306444	Fat content	AX-171606813	CDS	-	LOC110509613	tubulin alpha chain, testis-specific-like
0.766208	17	15754683	Fat content	AX-171635856	CDS	+	LOC110493686	E3 ubiquitin/ISG15 ligase TRIM25-like
0.766195	25	56744935	Fat content	AX-171613490	N/A	N/A	N/A	N/A
0.766077	25	56743885	Fat content	AX-171613478	N/A	N/A	N/A	N/A
0.765704	28	12328126	Fat content	AX-171613085	CDS	+	LOC110508572	5-beta-cholestane-3-alpha,7-alpha-diol 12-alpha-hydroxylase-like
0.765656	17	13900597	Fat content	AX-171610830	CDS	+	s8	type I keratin S8
0.765626	29	10328485	Fat content	AX-174104283	N/A	N/A	N/A	N/A
0.765594	17	13900548	Fat content	AX-171618135	CDS	+	s8	type I keratin S8
0.763801	9	1166744	Fat content	AX-171598399	N/A	N/A	N/A	N/A
0.763786	28	12734016	Fat content	AX-171613093	3'UTR	+	LOC110508581	guanylate kinase-like
0.763605	9	1214793	Fat content	AX-171643966	N/A	N/A	N/A	N/A
0.763307	28	12329155	Fat content	AX-171613086	3'UTR	+	LOC110508572	5-beta-cholestane-3-alpha,7-alpha-diol 12-alpha-hydroxylase-like
0.762969	25	56744046	Fat content	AX-171613479	N/A	N/A	N/A	N/A
0.762354	29	8241145	Fat content	AX-171622476	CDS	-	ptcd2	pentatricopeptide repeat domain 2
0.76219	29	8242695	Fat content	AX-172558663	CDS	-	ptcd2	pentatricopeptide repeat domain 2
0.761511	25	56744450	Fat content	AX-171613486	N/A	N/A	N/A	N/A
0.761501	25	56745024	Fat content	AX-171613492	N/A	N/A	N/A	N/A
0.761308	25	56744586	Fat content	AX-171613487	N/A	N/A	N/A	N/A
0.761084	29	10476928	Fat content	AX-172550721	5'UTR	-	LOC110509619	beta-adrenergic receptor kinase 2-like
0.758117	25	62487707	Fat content	AX-172559913	N/A	N/A	N/A	N/A
0.757447	29	8218460	Fat content	AX-171616338	N/A	N/A	N/A	N/A
0.756486	29	7873635	Fat content	AX-172558773	CDS	-	LOC110509310	collagen alpha-1(V) chain-like
0.75647	29	7833373	Fat content	AX-171619372	3'UTR	-	LOC110509310	collagen alpha-1(V) chain-like
0.756364	29	7871879	Fat content	AX-171616339	CDS	-	LOC110509310	collagen alpha-1(V) chain-like
0.756346	29	7846056	Fat content	AX-171644791	CDS	-	LOC110509310	collagen alpha-1(V) chain-like
0.756017	29	8215525	Fat content	AX-171642763	CDS	+	LOC110509594	RNA exonuclease 4-like
0.755934	29	8102736	Fat content	AX-171642764	CDS	-	LOC110509593	formin-binding protein 1-like
0.755883	29	7958268	Fat content	AX-172557927	5'UTR	-	LOC110509310	collagen alpha-1(V) chain-like
0.755718	1	55247126	Fat content	AX-171607558	N/A	N/A	N/A	N/A
0.754944	10	32032613	Fat content	AX-172557643	3'UTR	-	LOC110533759	cohesin subunit SA-2-like
0.75486	11	44101540	Fat content	AX-171608337	3'UTR	-	LOC110535779	cytosolic carboxypeptidase 1-like
0.753418	29	7920987	Fat content	AX-172558068	CDS	-	LOC110509310	collagen alpha-1(V) chain-like
0.753303	1	28285369	Fat content	AX-172546922	mRNA	+	LOC110521117	proline-serine-threonine phosphatase-interacting protein 1-like
0.752234	28	12734183	Fat content	AX-171613094	3'UTR	+	LOC110508581	guanylate kinase-like
0.752145	6	63769966	Fat content	AX-89924731	3'UTR	+	LOC110526427	cell cycle progression protein 1-like
0.75202	28	12737363	Fat content	AX-171613095	3'UTR	-	LOC110508583	obscurin-like
0.751056	1	28301062	Fat content	AX-171620842	CDS	-	tspan3	tetraspanin 3
0.750263	19	20867715	Fat content	AX-171636477	CDS	+	wdhd1	WD repeat and HMG-box DNA binding protein 1
0.750029	1	28284966	Fat content	AX-171607917	mRNA	+	LOC110521117	proline-serine-threonine phosphatase-interacting protein 1-like
0.749579	28	12332402	Fat content	AX-172548163	N/A	N/A	N/A	N/A
0.748928	2	71440313	Fat content	AX-171632707	mRNA	-	LOC110498817	protein-methionine sulfoxide oxidase mical2b-like
0.748577	2	71125557	Fat content	AX-172562210	3'UTR	+	pigy	phosphatidylinositol glycan anchor biosynthesis class Y
0.74844	2	71125217	Fat content	AX-171636869	CDS	+	pigy	phosphatidylinositol glycan anchor biosynthesis class Y
0.747768	1	28282718	Fat content	AX-171632599	CDS	+	rcn2	reticulocalbin 2
0.747543	11	43924229	Fat content	AX-171625503	CDS	-	LOC110535775	solute carrier family 28 member 3-like
0.747389	16	34619067	Fat content	AX-171635462	CDS	-	LOC110491899	tensin-2-like
0.74608	28	12737388	Fat content	AX-171613096	3'UTR	-	LOC110508583	obscurin-like
0.744594	3	27463019	Fat content	AX-171606378	CDS	-	LOC110514890	lamin-A-like
0.743253	28	13832741	Fat content	AX-172559934	3'UTR	-	LOC110508602	microtubule-associated protein RP/EB family member 2-like
0.743003	10	39383422	Fat content	AX-171596846	3'UTR	-	LOC110533959	AMME syndrome candidate gene 1 protein-like
0.739708	28	13852145	Fat content	AX-171614369	N/A	N/A	N/A	N/A
0.739633	28	13833753	Fat content	AX-171640375	3'UTR	-	LOC110508602	microtubule-associated protein RP/EB family member 2-like
0.73953	28	13854547	Fat content	AX-171614372	N/A	N/A	N/A	N/A
0.738954	16	34672498	Fat content	AX-171621277	CDS	-	LOC110491901	eukaryotic translation initiation factor 4B-like
0.738396	4	20504864	Fat content	AX-171639967	CDS	-	LOC110521582	replication factor C subunit 4-like
0.736321	28	13854876	Fat content	AX-171614374	3'UTR	-	LOC110508603	dystrobrevin alpha-like
0.73547	28	13854778	Fat content	AX-171614373	3'UTR	-	LOC110508603	dystrobrevin alpha-like
0.735037	29	10489010	Fat content	AX-171601054	3'UTR	+	LOC110509623	beta-crystallin B1-like
0.733878	16	34673035	Fat content	AX-171621276	CDS	-	LOC110491901	eukaryotic translation initiation factor 4B-like
0.73327	1	28051731	Fat content	AX-172561146	3'UTR	+	LOC110520934	tropomyosin alpha-1 chain-like
0.732164	1	28348064	Fat content	AX-171617802	CDS	-	LOC110521169	titin-like
0.731003	17	15713907	Fat content	AX-171610727	CDS	+	LOC110493684	N-acetylmuramoyl-L-alanine amidase-like
0.727602	16	34711068	Fat content	AX-89949636	CDS	-	LOC110491902	keratin, type I cytoskeletal 18-like
0.726637	10	35218359	Fat content	AX-172564086	3'UTR	-	LOC110533864	RNA-binding protein Musashi homolog 2-like
0.725358	28	11833287	Fat content	AX-171613082	3'UTR	-	LOC110508565	aquaporin FA-CHIP-like
0.724662	16	34772077	Fat content	AX-171610371	CDS	+	s1	simple type II keratin K8a (S1)
0.724452	3	27460459	Fat content	AX-171606383	3'UTR	-	LOC110514890	lamin-A-like
0.724032	5	86507440	Fat content	AX-171606083	CDS	+	LOC110524832	transmembrane 4 L6 family member 4-like
0.723605	16	34714733	Fat content	AX-172561529	CDS	-	LOC110491902	keratin, type I cytoskeletal 18-like
0.723475	16	34616461	Fat content	AX-171621278	3'UTR	+	LOC110491900	dihydropteridine reductase-like
0.723435	16	34771050	Fat content	AX-171610372	CDS	+	s1	simple type II keratin K8a (S1)
0.723183	3	27459874	Fat content	AX-171606384	3'UTR	+	LOC110514890	lamin-A-like
0.721877	28	11833914	Fat content	AX-171621847	CDS	-	LOC110508565	aquaporin FA-CHIP-like
0.721257	16	34831399	Fat content	AX-171610369	CDS	+	e2	type II keratin E2
0.721165	16	34832066	Fat content	AX-171610367	3'UTR	+	e2	type II keratin E2
0.721151	16	34831945	Fat content	AX-171610368	3'UTR	+	e2	type II keratin E2
0.721133	16	34842261	Fat content	AX-171635461	CDS	-	LOC110491903	mitogen-activated protein kinase 14A-like
0.721018	16	34918439	Fat content	AX-171618099	CDS	+	LOC110491906	SRSF protein kinase 3-like
0.720649	16	34613766	Fat content	AX-171621279	5'UTR	+	LOC110491900	dihydropteridine reductase-like
0.72047	16	34918446	Fat content	AX-171621275	CDS	+	LOC110491906	SRSF protein kinase 3-like
0.719706	5	86457647	Fat content	AX-171606079	CDS	-	LOC110524827	ceruloplasmin-like
0.719681	5	86502892	Fat content	AX-171606081	CDS	+	LOC110524832	transmembrane 4 L6 family member 4-like
0.717409	10	32661910	Fat content	AX-171622652	3'UTR	+	LOC110533785	tripartite motif-containing protein 16-like
0.717284	16	34609004	Fat content	AX-171644958	3'UTR	-	LOC110491899	tensin-2-like
0.717052	10	32651095	Fat content	AX-171628615	3'UTR	-	LOC110533783	tubulin polymerization-promoting protein family member 3-like
0.716861	10	35668815	Fat content	AX-172560956	CDS	-	LOC110533869	galectin-9-like
0.716728	16	34475625	Fat content	AX-171604790	5'UTR	-	LOC110491896	TAR DNA-binding protein 43-like
0.716649	29	12860136	Fat content	AX-171606882	CDS	+	LOC110509328	uncharacterized LOC110509328
0.715758	1	55248632	Fat content	AX-171607560	N/A	N/A	N/A	N/A
0.715518	10	35806564	Fat content	AX-172548115	3'UTR	-	LOC110533872	vascular endothelial zinc finger 1-like
0.715516	10	35806606	Fat content	AX-172560944	3'UTR	-	LOC110533872	vascular endothelial zinc finger 1-like
0.715514	10	35914129	Fat content	AX-172561324	mRNA	+	LOC110533873	unconventional myosin-XVIIIa-like
0.715302	10	35932129	Fat content	AX-171617811	CDS	+	LOC110533873	unconventional myosin-XVIIIa-like
0.714727	28	12738074	Fat content	AX-171613101	3'UTR	-	LOC110508583	obscurin-like
0.714566	10	35666172	Fat content	AX-171608000	CDS	-	LOC110533869	galectin-9-like
0.714286	28	12737754	Fat content	AX-171613098	3'UTR	-	LOC110508583	obscurin-like
0.714261	28	12737903	Fat content	AX-171613100	3'UTR	-	LOC110508583	obscurin-like
0.713485	5	86507177	Fat content	AX-171606082	CDS	+	LOC110524832	transmembrane 4 L6 family member 4-like
0.713409	1	28051131	Fat content	AX-89961775	3'UTR	+	LOC110520934	tropomyosin alpha-1 chain-like
0.712165	9	808614	Fat content	AX-171616095	3'UTR	-	fgb	fibrinogen beta chain
0.712054	9	800003	Fat content	AX-171616097	3'UTR	+	LOC110531325	fibrinogen alpha chain-like
0.711982	28	12376867	Fat content	AX-89975302	CDS	-	LOC110508576	jmjC domain-containing protein 4-like
0.711799	9	809145	Fat content	AX-171616094	CDS	-	fgb	fibrinogen beta chain
0.711439	9	799806	Fat content	AX-171616099	3'UTR	+	LOC110531325	fibrinogen alpha chain-like
0.711386	9	799710	Fat content	AX-171616100	3'UTR	+	LOC110531325	fibrinogen alpha chain-like
0.710759	15	23255999	Fat content	AX-171609748	CDS	+	LOC110489891	cytochrome P450 2F3-like
0.709676	15	20705603	Fat content	AX-172556077	CDS	+	nle1	notchless homolog 1
0.709376	3	27419047	Fat content	AX-171617494	CDS	-	gpatch4	G-patch domain containing 4
0.709297	16	38604160	Fat content	AX-171609989	3'UTR	+	LOC110492011	phosphatidylinositol 5-phosphate 4-kinase type-2 gamma
0.709093	1	28050607	Fat content	AX-171607919	3'UTR	+	LOC110520934	tropomyosin alpha-1 chain-like
0.709024	16	38604134	Fat content	AX-171609988	3'UTR	+	LOC110492011	phosphatidylinositol 5-phosphate 4-kinase type-2 gamma
0.708976	3	27418277	Fat content	AX-171605179	3'UTR	-	gpatch4	G-patch domain containing 4
0.708946	3	27418246	Fat content	AX-171605178	3'UTR	-	gpatch4	G-patch domain containing 4
0.708868	16	38485038	Fat content	AX-171635115	5'UTR	+	LOC110492007	LIM domain and actin-binding protein 1-like
0.708868	16	38604055	Fat content	AX-172559479	3'UTR	+	LOC110492011	phosphatidylinositol 5-phosphate 4-kinase type-2 gamma
0.708299	2	71124733	Fat content	AX-171636870	5'UTR	+	pigy	phosphatidylinositol glycan anchor biosynthesis class Y
0.707855	28	11128703	Fat content	AX-171598942	3'UTR	+	LOC110508546	alanine aminotransferase 2-like
0.707442	3	27577296	Fat content	AX-171606370	3'UTR	-	LOC110514973	uncharacterized LOC110514973
0.707365	15	20680242	Fat content	AX-172556076	CDS	+	LOC110489844	uncharacterized LOC110489844
0.707136	28	11129172	Fat content	AX-171645233	N/A	N/A	N/A	N/A
0.707097	3	27418042	Fat content	AX-172556090	3'UTR	-	gpatch4	G-patch domain containing 4
0.706725	28	11120447	Fat content	AX-171624709	CDS	+	LOC110508546	alanine aminotransferase 2-like
0.706572	5	86456913	Fat content	AX-172551526	mRNA	-	LOC110524827	ceruloplasmin-like
0.706522	16	38456616	Fat content	AX-172563063	3'UTR	-	LOC110492005	zinc finger protein 740-like
0.705482	28	11139921	Fat content	AX-171598941	3'UTR	-	pter	phosphotriesterase related
0.704729	28	11140582	Fat content	AX-89944711	CDS	-	pter	phosphotriesterase related
0.703037	10	35932412	Fat content	AX-172559470	CDS	+	LOC110533873	unconventional myosin-XVIIIa-like
0.702687	16	33888217	Fat content	AX-171599964	mRNA	+	rer1	RER1 retention in endoplasmic reticulum 1 homolog (S. cerevisiae)
0.70268	10	29563954	Fat content	AX-89934811	3'UTR	+	LOC110533680	serpin H1-like
0.702589	3	27463365	Fat content	AX-171606377	CDS	-	LOC110514890	lamin-A-like
0.702558	15	20644579	Fat content	AX-172556075	CDS	-	apbb1ip	amyloid beta precursor protein binding family B member 1 interacting protein
0.702315	16	34115219	Fat content	AX-171621262	3'UTR	-	LOC100305135	Y-box binding protein
0.700335	10	35945426	Fat content	AX-172561098	CDS	+	LOC110533873	unconventional myosin-XVIIIa-like
0.700282	3	28189732	Fat content	AX-171613850	CDS	+	LOC110515164	type-4 ice-structuring protein LS-12-like
0.700164	1	28000749	Fat content	AX-172559382	3'UTR	+	LOC110520933	talin-2-like
0.69977	16	34324619	Fat content	AX-172552263	CDS	+	LOC110491883	ubiquitin conjugation factor E4 B-like
0.699403	16	34377701	Fat content	AX-172554160	3'UTR	-	LOC110491894	beta-2-microglobulin-like
0.698918	3	27483221	Fat content	AX-172564353	5'UTR	-	LOC110514890	lamin-A-like
0.698653	16	38416445	Fat content	AX-89961496	3'UTR	+	LOC110492002	heterogeneous nuclear ribonucleoprotein A1-like
0.697989	3	27466069	Fat content	AX-172774564	CDS	-	LOC110514890	lamin-A-like
0.697386	5	86457012	Fat content	AX-171601659	CDS	-	LOC110524827	ceruloplasmin-like
0.697196	28	12747922	Fat content	AX-171613111	CDS	-	LOC110508583	obscurin-like
0.696844	28	12750683	Fat content	AX-171618585	CDS	-	LOC110508583	obscurin-like
0.696743	16	34388688	Fat content	AX-171598302	3'UTR	-	LOC110491889	beta-2-microglobulin-like
0.696743	16	34377957	Fat content	AX-171603676	3'UTR	-	LOC110491894	beta-2-microglobulin-like
0.696593	16	38415718	Fat content	AX-171609987	mRNA	+	LOC110492002	heterogeneous nuclear ribonucleoprotein A1-like
0.696045	4	141636	Fat content	AX-171599132	3'UTR	-	dnaja4	DnaJ heat shock protein family (Hsp40) member A4
0.696018	4	142374	Fat content	AX-171599131	CDS	-	dnaja4	DnaJ heat shock protein family (Hsp40) member A4
0.695253	16	34124553	Fat content	AX-171610326	5'UTR	-	LOC100305135	Y-box binding protein
0.695086	9	799167	Fat content	AX-171616102	CDS	+	LOC110531325	fibrinogen alpha chain-like
0.695056	9	799495	Fat content	AX-171616101	CDS	+	LOC110531325	fibrinogen alpha chain-like
0.694826	2	71407401	Fat content	AX-171629841	3'UTR	-	LOC110498817	protein-methionine sulfoxide oxidase mical2b-like
0.694558	9	798829	Fat content	AX-171616104	CDS	+	LOC110531325	fibrinogen alpha chain-like
0.694313	10	35948172	Fat content	AX-171617810	CDS	+	LOC110533873	unconventional myosin-XVIIIa-like
0.693588	5	4548378	Fat content	AX-171607242	3'UTR	+	LOC110523126	cyclin-I-like
0.693494	16	38408867	Fat content	AX-171621215	CDS	-	LOC110492003	chromobox protein homolog 5-like
0.693476	16	38413344	Fat content	AX-89964819	CDS	+	LOC110492002	heterogeneous nuclear ribonucleoprotein A1-like
0.693176	11	42886515	Fat content	AX-171633211	3'UTR	+	LOC110535740	rap guanine nucleotide exchange factor 1-like
0.693073	5	11779081	Fat content	AX-87264094	CDS	-	LOC110523265	protein SET-like
0.69293	3	27516476	Fat content	AX-171606376	3'UTR	-	LOC110514944	ras-related protein Rab-11A-like
0.692794	11	42501827	Fat content	AX-172546943	N/A	N/A	N/A	N/A
0.692671	1	27412822	Fat content	AX-172562936	3'UTR	-	LOC110520931	nuclear receptor ROR-alpha
0.692587	1	27216955	Fat content	AX-172563335	CDS	-	plin1	perilipin 1
0.692299	5	11788930	Fat content	AX-171640590	CDS	+	uap1l1	UDP-N-acetylglucosamine pyrophosphorylase 1 like 1
0.692177	4	62419	Fat content	AX-172556775	5'UTR	+	LOC110521131	BCL2/adenovirus E1B 19 kDa protein-interacting protein 2-like
0.692117	16	38333194	Fat content	AX-171635153	3'UTR	+	LOC110491998	homeobox protein Hox-C3a-like
0.692014	10	43876622	Fat content	AX-172546939	CDS	-	LOC110534136	endosialin-like
0.691962	1	49047717	Fat content	AX-171607625	3'UTR	-	LOC110524730	non-muscle caldesmon-like
0.691961	16	38404793	Fat content	AX-89953335	N/A	N/A	N/A	N/A
0.690534	17	14433288	Fat content	AX-172561748	5'UTR	-	LOC110493653	protein disulfide-isomerase-like
0.690347	3	28189715	Fat content	AX-171613849	CDS	+	LOC110515164	type-4 ice-structuring protein LS-12-like
0.689488	10	32032857	Fat content	AX-89958598	3'UTR	-	LOC110533759	cohesin subunit SA-2-like
0.689041	4	154976	Fat content	AX-172564397	5'UTR	-	dnaja4	DnaJ heat shock protein family (Hsp40) member A4
0.689037	16	38604595	Fat content	AX-171609991	3'UTR	+	LOC110492011	phosphatidylinositol 5-phosphate 4-kinase type-2 gamma
0.688627	3	28189619	Fat content	AX-172561298	CDS	+	LOC110515164	type-4 ice-structuring protein LS-12-like
0.688507	28	12737405	Fat content	AX-171613097	3'UTR	-	LOC110508583	obscurin-like
0.687393	16	38604542	Fat content	AX-171609990	3'UTR	+	LOC110492011	phosphatidylinositol 5-phosphate 4-kinase type-2 gamma
0.687362	4	149722	Fat content	AX-172549222	CDS	-	dnaja4	DnaJ heat shock protein family (Hsp40) member A4
0.687271	1	27191802	Fat content	AX-171607501	3'UTR	-	plin1	perilipin 1
0.686858	15	20628897	Fat content	AX-171605174	3'UTR	-	apbb1ip	amyloid beta precursor protein binding family B member 1 interacting protein
0.686277	4	148848	Fat content	AX-171599875	CDS	-	dnaja4	DnaJ heat shock protein family (Hsp40) member A4
0.685291	1	27212160	Fat content	AX-171617752	CDS	-	plin1	perilipin 1
0.685225	16	38618095	Fat content	AX-172561579	CDS	+	LOC110492012	G-protein coupled receptor 182-like
0.68494	4	535444	Fat content	AX-171632013	CDS	+	man2c1	mannosidase alpha class 2C member 1
0.684924	28	11287426	Fat content	AX-171601108	3'UTR	+	LOC110508550	epidermal growth factor receptor-like
0.684653	4	503312	Fat content	AX-171631383	CDS	+	man2c1	mannosidase alpha class 2C member 1
0.684397	4	391750	Fat content	AX-171603898	3'UTR	-	LOC110521139	kunitz-type protease inhibitor 1-like
0.684295	22	32094891	Fat content	AX-171612455	CDS	+	LOC110501770	titin-like
0.684163	4	391564	Fat content	AX-171603897	3'UTR	-	LOC110521139	kunitz-type protease inhibitor 1-like
0.683573	16	38663026	Fat content	AX-172562085	3'UTR	+	LOC110492015	tetraspanin-31-like
0.683524	16	38619321	Fat content	AX-171609992	3'UTR	+	LOC110492012	G-protein coupled receptor 182-like
0.683313	4	391515	Fat content	AX-171603896	3'UTR	-	LOC110521139	kunitz-type protease inhibitor 1-like
0.683	15	20628848	Fat content	AX-171605173	3'UTR	-	apbb1ip	amyloid beta precursor protein binding family B member 1 interacting protein
0.682992	6	61592297	Fat content	AX-172556263	CDS	-	LOC110526380	ubiquitin carboxyl-terminal hydrolase 47-like
0.68299	16	38663222	Fat content	AX-171609994	3'UTR	+	LOC110492015	tetraspanin-31-like
0.682913	6	61592695	Fat content	AX-171605353	CDS	-	LOC110526380	ubiquitin carboxyl-terminal hydrolase 47-like
0.682901	6	61661609	Fat content	AX-171641191	3'UTR	-	LOC110526946	beta,beta-carotene 15,15'-dioxygenase-like
0.680524	10	32235816	Fat content	AX-171626575	3'UTR	+	LOC110533771	protein CWC15 homolog
0.680285	1	25420358	Fat content	AX-171607539	3'UTR	+	LOC110520559	aspartate aminotransferase, mitochondrial-like
0.679946	6	63789024	Fat content	AX-171614987	CDS	+	LOC110526432	probable ribosome biogenesis protein RLP24
0.679125	10	32183753	Fat content	AX-89926441	3'UTR	+	LOC110533768	protein FAM76B
0.67854	4	149277	Fat content	AX-171599874	CDS	-	dnaja4	DnaJ heat shock protein family (Hsp40) member A4
0.678039	1	55252582	Fat content	AX-171607561	mRNA	-	LOC110525695	kinesin light chain 1-like
0.677867	5	1280622	Fat content	AX-171605157	N/A	N/A	N/A	N/A
0.676977	1	3585241	Fat content	AX-171600280	3'UTR	-	LOC100135911	nucleolin
0.674836	15	23256702	Fat content	AX-171609747	CDS	+	LOC110489891	cytochrome P450 2F3-like
0.674134	6	63770819	Fat content	AX-171641156	CDS	-	pigb	phosphatidylinositol glycan anchor biosynthesis class B
0.673761	19	20875313	Fat content	AX-171636479	CDS	+	LOC110497538	GTP cyclohydrolase 1-like
0.673277	10	32167023	Fat content	AX-171624925	CDS	+	LOC110533767	myotubularin-related protein 2-like
0.671607	10	35957767	Fat content	AX-171607999	CDS	+	LOC110533873	unconventional myosin-XVIIIa-like
0.671124	10	35953210	Fat content	AX-171617809	CDS	+	LOC110533873	unconventional myosin-XVIIIa-like
0.670852	10	43899984	Fat content	AX-89958490	3'UTR	-	LOC110534137	ras-related protein Rab-1B-like
0.670788	17	14463173	Fat content	AX-172563691	3'UTR	-	LOC110493661	regulatory-associated protein of mTOR-like
0.670593	10	43899133	Fat content	AX-171608222	3'UTR	-	LOC110534137	ras-related protein Rab-1B-like
0.670442	10	43899727	Fat content	AX-171608221	3'UTR	-	LOC110534137	ras-related protein Rab-1B-like
0.670425	16	38699808	Fat content	AX-171635117	CDS	+	LOC110492017	natural resistance-associated macrophage protein 2-like
0.669022	17	14804279	Fat content	AX-172562737	mRNA	-	LOC110493663	SEC14-like protein 1
0.668648	15	20509905	Fat content	AX-172547303	3'UTR	+	LOC110490947	extracellular sulfatase Sulf-1-like
0.668067	16	38663557	Fat content	AX-171609995	3'UTR	+	LOC110492015	tetraspanin-31-like
0.665756	19	20529414	Fat content	AX-171625350	CDS	+	LOC110497528	transmembrane protein 134-like
0.663099	5	1279335	Fat content	AX-171605155	N/A	N/A	N/A	N/A
0.663051	10	35964485	Fat content	AX-171607997	CDS	+	LOC110533873	unconventional myosin-XVIIIa-like
0.661886	2	70748290	Fat content	AX-172550658	CDS	-	setd6	SET domain containing 6
0.661674	3	27534527	Fat content	AX-171606374	3'UTR	-	mapip	Mitogen-activated protein-binding protein-interacting protein
0.661028	10	33380347	Fat content	AX-171596819	CDS	+	LOC110533821	MICOS complex subunit MIC27-like
0.659587	10	33398616	Fat content	AX-171619049	CDS	+	LOC110533822	type-2 angiotensin II receptor-like
0.659447	10	33400519	Fat content	AX-171619048	3'UTR	+	LOC110533822	type-2 angiotensin II receptor-like
0.659138	16	30820277	Fat content	AX-171624224	CDS	+	LOC110491842	methylenetetrahydrofolate reductase-like
0.658074	10	33376699	Fat content	AX-171616573	CDS	+	LOC110533821	MICOS complex subunit MIC27-like
0.657493	3	27517631	Fat content	AX-171606375	3'UTR	-	LOC110514944	ras-related protein Rab-11A-like
0.6563	10	33380241	Fat content	AX-171616571	CDS	+	LOC110533821	MICOS complex subunit MIC27-like
0.654376	17	15268421	Fat content	AX-172561916	N/A	N/A	N/A	N/A
0.654125	1	27191151	Fat content	AX-171607505	3'UTR	-	plin1	perilipin 1
0.653825	5	34685978	Fat content	AX-172563925	5'UTR	+	LOC110523758	serine/arginine-rich splicing factor 9-like
0.653622	10	33150114	Fat content	AX-171596828	CDS	+	LOC110533811	plastin-3
0.65329	5	34687290	Fat content	AX-171607202	CDS	+	LOC110523758	serine/arginine-rich splicing factor 9-like
0.652422	5	4548479	Fat content	AX-171607241	3'UTR	+	LOC110523126	cyclin-I-like
0.651818	10	33124298	Fat content	AX-171596829	mRNA	-	LOC110533810	protein transport protein Sec61 subunit beta pseudogene
0.651805	5	34688451	Fat content	AX-171631979	3'UTR	-	triap1	TP53 regulated inhibitor of apoptosis 1
0.65046	10	32671810	Fat content	AX-171622650	3'UTR	-	LOC110533787	NF-kappa-B inhibitor alpha-like
0.649786	5	36222762	Fat content	AX-171614531	CDS	+	rl17	60S ribosomal protein L17
0.649205	22	36435667	Fat content	AX-171598778	CDS	+	LOC110501815	nebulin-like
0.649126	5	36227759	Fat content	AX-171614528	3'UTR	+	rl17	60S ribosomal protein L17
0.648685	15	23256843	Fat content	AX-171609746	CDS	+	LOC110489891	cytochrome P450 2F3-like
0.648602	1	27191656	Fat content	AX-171607502	3'UTR	-	plin1	perilipin 1
0.648585	1	49032112	Fat content	AX-172553688	CDS	+	LOC110524698	dynamin-1-like protein
0.648448	1	55259493	Fat content	AX-171607562	CDS	-	LOC110525695	kinesin light chain 1-like
0.648425	5	36228268	Fat content	AX-171614527	3'UTR	+	rl17	60S ribosomal protein L17
0.646946	1	27191515	Fat content	AX-171607503	3'UTR	-	plin1	perilipin 1
0.646842	15	23256870	Fat content	AX-171609745	CDS	+	LOC110489891	cytochrome P450 2F3-like
0.646642	10	33786052	Fat content	AX-89940598	N/A	N/A	N/A	N/A
0.6454	1	27191275	Fat content	AX-171607504	3'UTR	-	plin1	perilipin 1
0.64526	28	12738467	Fat content	AX-171613103	3'UTR	-	LOC110508583	obscurin-like
0.644549	5	34713510	Fat content	AX-172548372	mRNA	+	LOC110523757	ARF GTPase-activating protein GIT2-like
0.644388	3	27534545	Fat content	AX-171606373	3'UTR	-	mapip	Mitogen-activated protein-binding protein-interacting protein
0.643862	9	4877237	Fat content	AX-172552734	mRNA	-	LOC110531427	ubiquitin carboxyl-terminal hydrolase 12-like
0.643411	11	73180986	Fat content	AX-171604674	CDS	-	LOC100135848	3-hydroxy-3-methylglutaryl-coenzyme A reductase
0.643207	9	4982293	Fat content	AX-171600249	mRNA	+	LOC110531423	insulin receptor substrate 2-B-like
0.642739	16	38721440	Fat content	AX-171609996	3'UTR	+	LOC110492020	carboxy-terminal domain RNA polymerase II polypeptide A small phosphatase 2-like
0.642732	16	38711843	Fat content	AX-171635118	CDS	+	LOC110492020	carboxy-terminal domain RNA polymerase II polypeptide A small phosphatase 2-like
0.642167	9	4969262	Fat content	AX-172774789	CDS	+	LOC110531423	insulin receptor substrate 2-B-like
0.641875	10	32260664	Fat content	AX-172550931	3'UTR	-	panx1	pannexin 1
0.641352	11	17127997	Fat content	AX-171604633	CDS	-	LOC110535450	T-complex protein 1 subunit epsilon
0.641064	9	4479803	Fat content	AX-174104712	N/A	N/A	N/A	N/A
0.639543	1	49046430	Fat content	AX-171607628	3'UTR	-	LOC110524730	non-muscle caldesmon-like
0.638728	10	32674146	Fat content	AX-171643095	CDS	-	LOC110533787	NF-kappa-B inhibitor alpha-like
0.638302	1	49046581	Fat content	AX-171607627	3'UTR	-	LOC110524730	non-muscle caldesmon-like
0.637344	10	33154586	Fat content	AX-171596827	3'UTR	+	LOC110533811	plastin-3
0.637166	10	33373829	Fat content	AX-89937789	CDS	+	LOC110533821	MICOS complex subunit MIC27-like
0.63696	11	73178175	Fat content	AX-171608452	3'UTR	-	LOC100135848	3-hydroxy-3-methylglutaryl-coenzyme A reductase
0.636953	2	71687038	Fat content	AX-87744385	CDS	-	LOC110498892	olfactomedin-like protein 1
0.636874	11	73178516	Fat content	AX-171608449	3'UTR	-	LOC100135848	3-hydroxy-3-methylglutaryl-coenzyme A reductase
0.636869	2	71686940	Fat content	AX-171631719	3'UTR	-	LOC110498892	olfactomedin-like protein 1
0.636865	2	71607853	Fat content	AX-171632711	CDS	-	LOC110498877	liprin-beta-2-like
0.636574	11	73178021	Fat content	AX-171608453	3'UTR	-	LOC100135848	3-hydroxy-3-methylglutaryl-coenzyme A reductase
0.636472	2	71757352	Fat content	AX-172563936	3'UTR	-	LOC110498902	spondin-1-like
0.636067	11	73178444	Fat content	AX-171608450	3'UTR	-	LOC100135848	3-hydroxy-3-methylglutaryl-coenzyme A reductase
0.635948	19	20622872	Fat content	AX-172550825	3'UTR	-	LOC110497531	uncharacterized LOC110497531
0.635821	11	73178208	Fat content	AX-171608451	3'UTR	-	LOC100135848	3-hydroxy-3-methylglutaryl-coenzyme A reductase
0.635217	2	71756688	Fat content	AX-171631718	3'UTR	-	LOC110498902	spondin-1-like
0.635055	15	23257853	Fat content	AX-171609744	3'UTR	+	LOC110489891	cytochrome P450 2F3-like
0.634726	3	27534658	Fat content	AX-171606372	3'UTR	-	mapip	Mitogen-activated protein-binding protein-interacting protein
0.634493	5	36398036	Fat content	AX-89930165	CDS	+	helq	helicase, POLQ like
0.634197	2	72020072	Fat content	AX-171606885	3'UTR	-	LOC110498926	homeodomain-interacting protein kinase 3-like
0.634124	5	36368090	Fat content	AX-171614526	3'UTR	-	LOC110523789	glycerol-3-phosphate acyltransferase 3-like
0.63406	25	25402572	Fat content	AX-171639354	CDS	+	LOC110504961	ras-related protein Rab-6A-like
0.634006	5	36411284	Fat content	AX-172561420	CDS	+	hpse	heparanase
0.633653	14	48998207	Fat content	AX-172563831	CDS	+	LOC110488631	treacle protein-like
0.633393	5	36388366	Fat content	AX-171614519	mRNA	-	mrps18c	mitochondrial ribosomal protein S18C
0.633228	14	49022132	Fat content	AX-171634435	CDS	+	tmco6	transmembrane and coiled-coil domains 6
0.633113	14	48850529	Fat content	AX-172554717	3'UTR	+	LOC110488624	homeobox protein CDX-1-like
0.633067	5	36378247	Fat content	AX-172559433	5'UTR	-	LOC110523789	glycerol-3-phosphate acyltransferase 3-like
0.63249	11	73177947	Fat content	AX-171608454	3'UTR	-	LOC100135848	3-hydroxy-3-methylglutaryl-coenzyme A reductase
0.632451	11	73251666	Fat content	AX-89938878	CDS	+	LOC110536415	beta-1,3-galactosyl-O-glycosyl-glycoprotein beta-1,6-N-acetylglucosaminyltransferase 4-like
0.63223	5	1279265	Fat content	AX-171605153	N/A	N/A	N/A	N/A
0.632074	11	73177911	Fat content	AX-171608455	3'UTR	-	LOC100135848	3-hydroxy-3-methylglutaryl-coenzyme A reductase
0.631985	11	73344678	Fat content	AX-172555110	mRNA	+	LOC110536417	ectoderm-neural cortex protein 1-like
0.631757	11	73337966	Fat content	AX-171643943	CDS	+	LOC110536416	titin-like
0.631551	5	36413011	Fat content	AX-171603712	3'UTR	+	hpse	heparanase
0.631533	11	73347005	Fat content	AX-171643942	mRNA	+	LOC110536417	ectoderm-neural cortex protein 1-like
0.631076	14	48783663	Fat content	AX-171634434	CDS	-	LOC110488623	platelet-derived growth factor receptor beta-like
0.631073	14	48742593	Fat content	AX-171634431	3'UTR	-	LOC110488621	SLC35A4 upstream open reading frame protein-like
0.630928	5	36446495	Fat content	AX-171618816	CDS	+	amacr	alpha-methylacyl-CoA racemase
0.630895	14	48757836	Fat content	AX-172561114	3'UTR	-	m-csfr	macrophage colony stimulating factor receptor-like
0.630817	14	48758155	Fat content	AX-171634432	3'UTR	-	m-csfr	macrophage colony stimulating factor receptor-like
0.630791	16	38781527	Fat content	AX-89975825	3'UTR	-	parp3	poly(ADP-ribose) polymerase family member 3
0.63074	14	48783606	Fat content	AX-172559678	CDS	-	LOC110488623	platelet-derived growth factor receptor beta-like
0.630728	2	72024096	Fat content	AX-171631716	CDS	-	LOC110498926	homeodomain-interacting protein kinase 3-like
0.630716	5	36446546	Fat content	AX-171614518	CDS	+	amacr	alpha-methylacyl-CoA racemase
0.630705	14	48741924	Fat content	AX-171609345	CDS	-	slc35a4	solute carrier family 35 member A4
0.630375	11	73186585	Fat content	AX-171608447	CDS	-	LOC100135848	3-hydroxy-3-methylglutaryl-coenzyme A reductase
0.629974	10	33846410	Fat content	AX-171622634	3'UTR	-	LOC110533829	myotubularin-related protein 8-like
0.629954	5	11737211	Fat content	AX-171622136	CDS	+	LOC110523261	spectrin alpha chain, non-erythrocytic 1
0.628885	1	6590584	Fat content	AX-172559521	CDS	-	LOC110533192	mitofusin-1-like
0.628122	11	17118241	Fat content	AX-172550193	3'UTR	+	LOC110535449	pleckstrin homology-like domain family B member 2
0.628026	5	1278941	Fat content	AX-171605152	N/A	N/A	N/A	N/A
0.62725	19	20537915	Fat content	AX-171599747	3'UTR	+	LOC110497530	cyclin-dependent kinase 2-associated protein 2-like
0.626566	1	6566840	Fat content	AX-171607826	3'UTR	-	LOC110533192	mitofusin-1-like
0.626547	16	38332057	Fat content	AX-89942108	CDS	+	LOC110491998	homeobox protein Hox-C3a-like
0.625708	11	73186537	Fat content	AX-171608448	CDS	-	LOC100135848	3-hydroxy-3-methylglutaryl-coenzyme A reductase
0.625626	2	70741882	Fat content	AX-171636865	CDS	+	LOC110498438	CCR4-NOT transcription complex subunit 1-like
0.625555	2	70743701	Fat content	AX-171636867	3'UTR	-	setd6	SET domain containing 6
0.62551	17	15713819	Fat content	AX-171610726	CDS	+	LOC110493684	N-acetylmuramoyl-L-alanine amidase-like
0.624838	10	33841345	Fat content	AX-172546813	N/A	N/A	N/A	N/A
0.624321	16	38280364	Fat content	AX-171635109	3'UTR	+	LOC110491997	homeobox protein Hox-C8a
0.624165	3	28514448	Fat content	AX-171639674	CDS	+	vmo1	vitelline membrane outer layer 1 homolog
0.624066	5	11751526	Fat content	AX-171614624	CDS	+	LOC110523261	spectrin alpha chain, non-erythrocytic 1
0.62384	1	6521330	Fat content	AX-171632464	CDS	-	LOC110532571	actin-like protein 6A
0.623722	2	70048577	Fat content	AX-172561832	5'UTR	+	LOC110498193	V-type proton ATPase subunit E 1-like
0.62353	17	15713383	Fat content	AX-172559970	CDS	+	LOC110493684	N-acetylmuramoyl-L-alanine amidase-like
0.622261	2	70052811	Fat content	AX-171611532	3'UTR	+	LOC110498193	V-type proton ATPase subunit E 1-like
0.621642	5	11684787	Fat content	AX-171614629	CDS	+	LOC110523258	D-dopachrome decarboxylase-A-like
0.621065	5	36370702	Fat content	AX-171614522	CDS	-	LOC110523789	glycerol-3-phosphate acyltransferase 3-like
0.620566	5	36368459	Fat content	AX-171614525	CDS	-	LOC110523789	glycerol-3-phosphate acyltransferase 3-like
0.620523	15	23257854	Fat content	AX-171609743	3'UTR	+	LOC110489891	cytochrome P450 2F3-like
0.620478	5	36371113	Fat content	AX-171614521	CDS	-	LOC110523789	glycerol-3-phosphate acyltransferase 3-like
0.62046	3	27566319	Fat content	AX-172564143	5'UTR	-	LOC110514995	uncharacterized LOC110514995
0.620052	3	27534806	Fat content	AX-171606371	3'UTR	-	mapip	Mitogen-activated protein-binding protein-interacting protein
0.619923	1	5966311	Fat content	AX-171620261	CDS	-	LOC110531511	ubiquitin carboxyl-terminal hydrolase 13-like
0.619715	5	36369060	Fat content	AX-89976678	CDS	-	LOC110523789	glycerol-3-phosphate acyltransferase 3-like
0.618047	5	11684193	Fat content	AX-171614630	CDS	+	LOC110523258	D-dopachrome decarboxylase-A-like
0.617758	5	35190921	Fat content	AX-171614635	3'UTR	+	LOC110523767	PDZ and LIM domain protein 5-like
0.6177	10	35138547	Fat content	AX-171634788	3'UTR	+	LOC110533863	nuclear fragile X mental retardation-interacting protein 2-like
0.617617	10	33157280	Fat content	AX-171643085	3'UTR	+	LOC110533811	plastin-3
0.617612	10	33197766	Fat content	AX-171622640	CDS	+	LOC110533813	nuclear pore glycoprotein p62-like
0.617324	5	11684144	Fat content	AX-171614631	CDS	+	LOC110523258	D-dopachrome decarboxylase-A-like
0.617265	5	35189242	Fat content	AX-171629461	CDS	+	LOC110523767	PDZ and LIM domain protein 5-like
0.617213	4	23191213	Fat content	AX-171628094	CDS	-	pigc	phosphatidylinositol glycan anchor biosynthesis class C
0.617198	10	33231241	Fat content	AX-171622638	CDS	-	LOC110533814	charged multivesicular body protein 1b
0.6171	17	15387217	Fat content	AX-171635852	CDS	-	LOC110493672	inactive rhomboid protein 2-like
0.616741	17	15423978	Fat content	AX-171602841	CDS	-	LOC110493673	peroxisomal acyl-coenzyme A oxidase 1-like
0.616258	5	11687655	Fat content	AX-172561289	lnc_RNA	-	LOC110523260	uncharacterized LOC110523260
0.616078	10	33925683	Fat content	AX-89916770	CDS	+	LOC110533832	moesin-like
0.615928	10	32971007	Fat content	AX-171596831	N/A	N/A	N/A	N/A
0.615874	10	32993410	Fat content	AX-171596830	N/A	N/A	N/A	N/A
0.615841	10	33003507	Fat content	AX-171622645	mRNA	-	LOC110533801	succinate dehydrogenase assembly factor 1, mitochondrial-like
0.615611	1	6390837	Fat content	AX-172556720	5'UTR	+	LOC110532388	E3 ubiquitin-protein ligase RNF169-like
0.615462	1	6374080	Fat content	AX-171623842	CDS	-	cep63	centrosomal protein 63
0.615119	1	6368906	Fat content	AX-172774623	mRNA	-	cep63	centrosomal protein 63
0.614512	1	55270784	Fat content	AX-172559806	CDS	-	LOC110525695	kinesin light chain 1-like
0.61451	1	55283741	Fat content	AX-172561339	CDS	-	LOC110525695	kinesin light chain 1-like
0.614117	5	36425096	Fat content	AX-172562556	3'UTR	+	LOC110523794	probetacellulin-like
0.613898	28	11406475	Fat content	AX-172550792	3'UTR	-	LOC110508555	GATA-binding factor 6-B-like
0.613524	25	67964938	Fat content	AX-172559156	5'UTR	-	LOC110505750	protein tyrosine phosphatase type IVA 2-like
0.613331	1	55267234	Fat content	AX-171617761	CDS	-	LOC110525695	kinesin light chain 1-like
0.613132	10	33155825	Fat content	AX-171596822	3'UTR	+	LOC110533811	plastin-3
0.613111	1	6242868	Fat content	AX-172564043	CDS	-	LOC110532153	phosphatidylinositol 3,4,5-trisphosphate 5-phosphatase 1-like
0.612845	25	67922551	Fat content	AX-172560934	CDS	-	LOC110505749	apoptosis-stimulating of p53 protein 1-like
0.612715	19	20537999	Fat content	AX-171599748	3'UTR	+	LOC110497530	cyclin-dependent kinase 2-associated protein 2-like
0.612696	3	28453150	Fat content	AX-171613851	CDS	-	LOC110515290	deoxyribonuclease-2-alpha-like
0.611738	10	33156032	Fat content	AX-171596821	3'UTR	+	LOC110533811	plastin-3
0.611736	3	76413047	Fat content	AX-171605201	CDS	+	LOC110504735	probable ubiquitin carboxyl-terminal hydrolase FAF-X
0.611707	3	76420969	Fat content	AX-171617496	mRNA	+	LOC110504735	probable ubiquitin carboxyl-terminal hydrolase FAF-X
0.61164	14	48741040	Fat content	AX-171609344	3'UTR	-	slc35a4	solute carrier family 35 member A4
0.61136	5	36370265	Fat content	AX-171614524	CDS	-	LOC110523789	glycerol-3-phosphate acyltransferase 3-like
0.611145	3	76386838	Fat content	AX-171630205	CDS	+	LOC110504735	probable ubiquitin carboxyl-terminal hydrolase FAF-X
0.611051	25	67987876	Fat content	AX-171639011	CDS	-	LOC110505752	zinc finger MYM-type protein 4-like
0.610838	3	76306084	Fat content	AX-171630779	3'UTR	-	LOC110520577	mediator of RNA polymerase II transcription subunit 14-like
0.610627	10	39378762	Fat content	AX-171643097	3'UTR	+	LOC110533958	transmembrane protein 164-like
0.610626	10	39304980	Fat content	AX-89973599	3'UTR	-	LOC110533957	FUN14 domain-containing protein 1A-like
0.610266	10	32578301	Fat content	AX-171631627	5'UTR	+	LOC110533779	platelet-activating factor acetylhydrolase IB subunit beta-like
0.609978	3	28463962	Fat content	AX-171639673	CDS	+	LOC110515353	pre-B-cell leukemia transcription factor 1-like
0.60972	17	15314518	Fat content	AX-172562607	3'UTR	+	LOC110493671	sphingosine kinase 1-like
0.609635	17	15377913	Fat content	AX-172561570	3'UTR	-	LOC110493672	inactive rhomboid protein 2-like
0.609477	28	11317086	Fat content	AX-171626520	3'UTR	+	LOC110508551	Niemann-Pick C1 protein-like
0.60899	19	20522661	Fat content	AX-171599746	CDS	-	LOC110497527	plasma protease C1 inhibitor-like
0.608683	11	73177905	Fat content	AX-171608456	3'UTR	-	LOC100135848	3-hydroxy-3-methylglutaryl-coenzyme A reductase
0.608577	10	32626517	Fat content	AX-171606810	CDS	-	LOC110533103	transgelin-3-like
0.608506	11	73177576	Fat content	AX-172547940	3'UTR	-	LOC100135848	3-hydroxy-3-methylglutaryl-coenzyme A reductase
0.608089	10	33155312	Fat content	AX-171596824	3'UTR	+	LOC110533811	plastin-3
0.608074	10	43902730	Fat content	AX-171608220	5'UTR	-	LOC110534137	ras-related protein Rab-1B-like
0.608048	10	43900657	Fat content	AX-89962228	CDS	-	LOC110534137	ras-related protein Rab-1B-like
0.607986	10	43875328	Fat content	AX-171608223	3'UTR	-	LOC110534136	endosialin-like
0.607871	25	68035730	Fat content	AX-171639008	CDS	-	LOC110505754	uncharacterized LOC110505754
0.607509	1	6057215	Fat content	AX-171627414	CDS	-	LOC110520782	ubiquitin-protein ligase E3A-like
0.607288	25	66812679	Fat content	AX-171633703	CDS	-	LOC110505739	melanoma inhibitory activity protein 2-like
0.607263	5	36370681	Fat content	AX-171614523	CDS	-	LOC110523789	glycerol-3-phosphate acyltransferase 3-like
0.606211	25	66808551	Fat content	AX-172560582	CDS	-	LOC110505739	melanoma inhibitory activity protein 2-like
0.605965	10	33848829	Fat content	AX-171643079	CDS	-	LOC110533829	myotubularin-related protein 8-like
0.605948	1	5996627	Fat content	AX-171600226	CDS	-	LOC110531654	NADH dehydrogenase [ubiquinone] 1 beta subcomplex subunit 5, mitochondrial-like
0.605698	25	66818621	Fat content	AX-171633705	CDS	+	gemi2	Survival of motor neuron protein-interacting protein 1
0.605585	1	5973594	Fat content	AX-172548902	CDS	-	LOC110531511	ubiquitin carboxyl-terminal hydrolase 13-like
0.60477	5	11687016	Fat content	AX-171614625	N/A	N/A	N/A	N/A
0.604529	15	23312595	Fat content	AX-171609742	N/A	N/A	N/A	N/A
0.603697	5	764775	Fat content	AX-172557052	3'UTR	-	LOC110523088	ras-related protein Rab-10
0.603346	19	21052852	Fat content	AX-171636480	CDS	+	txndc16	thioredoxin domain containing 16
0.602914	3	28498495	Fat content	AX-174104200	3'UTR	+	LOC100136302	BRD2-like
0.602856	12	32751993	Fat content	AX-172552036	CDS	-	LOC110537521	drebrin-like
0.602264	12	32739448	Fat content	AX-171611426	N/A	N/A	N/A	N/A
0.601799	3	28450066	Fat content	AX-171639670	3'UTR	+	LOC110515267	ral guanine nucleotide dissociation stimulator-like 2
0.601697	25	68048743	Fat content	AX-172558954	CDS	+	LOC110505758	tectonin beta-propeller repeat-containing protein 2-like
0.601585	25	66829149	Fat content	AX-171608741	CDS	+	LOC110505740	pinin-like
0.601574	25	66790605	Fat content	AX-171608740	CDS	-	LOC110505739	melanoma inhibitory activity protein 2-like
0.601377	19	20535954	Fat content	AX-171625352	3'UTR	+	LOC110497529	AH receptor-interacting protein-like
0.601332	5	11686807	Fat content	AX-171614626	N/A	N/A	N/A	N/A
0.601265	25	67922510	Fat content	AX-171639013	CDS	-	LOC110505749	apoptosis-stimulating of p53 protein 1-like
0.601157	10	33896626	Fat content	AX-171622632	5'UTR	+	LOC110533832	moesin-like
0.601002	10	32276538	Fat content	AX-171601577	3'UTR	-	om-i	ependymin
0.600806	9	4361551	Fat content	AX-171602565	mRNA	-	LOC110531435	ras-related protein Rab-39B-like
0.600425	6	64674779	Fat content	AX-172548801	3'UTR	+	LOC110526468	programmed cell death protein 5-like
0.600372	22	32094872	Fat content	AX-171618482	CDS	+	LOC110501770	titin-like
0.600175	15	23311287	Fat content	AX-172547233	3'UTR	+	LOC110489893	dnaJ homolog subfamily C member 13-like
0.600129	15	23258035	Fat content	AX-172557416	3'UTR	+	LOC110489891	cytochrome P450 2F3-like
0.600065	6	64679979	Fat content	AX-171629356	CDS	+	LOC110526469	diphosphomevalonate decarboxylase-like
0.599661	6	64717680	Fat content	AX-171620258	3'UTR	+	LOC110526470	transcription factor 25-like
0.59936	6	64687838	Fat content	AX-172555604	CDS	+	LOC110526470	transcription factor 25-like
0.598841	6	64700279	Fat content	AX-171620257	CDS	+	LOC110526470	transcription factor 25-like
0.598771	11	73107273	Fat content	AX-172562474	3'UTR	+	LOC110536411	zinc transporter ZIP14-like
0.59823	11	17130884	Fat content	AX-89955344	5'UTR	-	LOC110535450	T-complex protein 1 subunit epsilon
0.598122	14	74267650	Fat content	AX-171598189	CDS	+	LOC110489167	cyclin-G1-like
0.597899	5	11684805	Fat content	AX-171614628	CDS	+	LOC110523258	D-dopachrome decarboxylase-A-like
0.597754	14	74267754	Fat content	AX-171598188	3'UTR	+	LOC110489167	cyclin-G1-like
0.597699	7	38183388	Fat content	AX-171618909	CDS	+	LOC110527885	class E basic helix-loop-helix protein 40-like
0.597674	5	86508664	Fat content	AX-171606091	mRNA	+	LOC110524832	transmembrane 4 L6 family member 4-like
0.597452	25	66777868	Fat content	AX-172560990	3'UTR	+	LOC110505741	F-box only protein 33-like
0.597279	6	64760554	Fat content	AX-171629361	3'UTR	+	LOC110526473	differentially expressed in FDCP 8 homolog
0.596614	5	36413109	Fat content	AX-172554202	3'UTR	+	hpse	heparanase
0.59659	6	64718042	Fat content	AX-171620259	3'UTR	+	LOC110526470	transcription factor 25-like
0.595902	5	36424477	Fat content	AX-171640505	3'UTR	+	LOC110523794	probetacellulin-like
0.594166	9	5607150	Fat content	AX-171642564	mRNA	+	LOC110531447	condensin complex subunit 3-like
0.594051	19	20517499	Fat content	AX-172549087	3'UTR	-	LOC110497527	plasma protease C1 inhibitor-like
0.59404	19	20517528	Fat content	AX-89938143	3'UTR	-	LOC110497527	plasma protease C1 inhibitor-like
0.594027	9	5616933	Fat content	AX-172547897	5'UTR	+	LOC110531448	arachidonate 12-lipoxygenase, 12S-type-like
0.593746	9	4347352	Fat content	AX-171620014	CDS	+	LOC110531436	prefoldin subunit 3-like
0.5937	9	8196263	Fat content	AX-171616074	3'UTR	-	LOC110531544	heterogeneous nuclear ribonucleoprotein C-like
0.5936	11	16949664	Fat content	AX-171605389	CDS	-	LOC110535445	NADH dehydrogenase [ubiquinone] 1 beta subcomplex subunit 4-like
0.59309	5	4548692	Fat content	AX-172563961	3'UTR	+	LOC110523126	cyclin-I-like
0.592344	9	4477061	Fat content	AX-172553807	3'UTR	+	LOC110531425	phosphatidylinositol-binding clathrin assembly protein-like
0.592124	9	8173656	Fat content	AX-171616075	5'UTR	-	LOC110531542	protein NDRG2-like
0.592088	1	5959988	Fat content	AX-171620260	CDS	-	LOC110531511	ubiquitin carboxyl-terminal hydrolase 13-like
0.591919	10	39304509	Fat content	AX-171596845	3'UTR	-	LOC110533957	FUN14 domain-containing protein 1A-like
0.5919	3	29115780	Fat content	AX-171613713	CDS	+	LOC110515611	ubiquitin-conjugating enzyme E2 E1-like
0.591572	9	8173517	Fat content	AX-171622418	5'UTR	-	LOC110531542	protein NDRG2-like
0.591454	6	64851438	Fat content	AX-171599768	CDS	+	LOC110526477	methenyltetrahydrofolate synthase domain-containing protein-like
0.590822	5	4548505	Fat content	AX-171607240	3'UTR	+	LOC110523126	cyclin-I-like
0.589289	6	65075184	Fat content	AX-172550975	3'UTR	-	LOC110526481	dual specificity protein phosphatase 22-A-like
0.589243	22	32094788	Fat content	AX-171612454	CDS	+	LOC110501770	titin-like
0.589164	6	65108973	Fat content	AX-171620706	CDS	-	LOC110526482	cytochrome c oxidase subunit 4 isoform 1, mitochondrial-like
0.589048	2	70352712	Fat content	AX-171611534	3'UTR	-	LOC110498391	G1/S-specific cyclin-D2-like
0.58889	6	65110456	Fat content	AX-89931172	CDS	-	LOC110526482	cytochrome c oxidase subunit 4 isoform 1, mitochondrial-like
0.588737	1	48399712	Fat content	AX-171632304	CDS	+	LOC110524629	glucoside xylosyltransferase 1-like
0.588638	28	11479838	Fat content	AX-172550793	N/A	N/A	N/A	N/A
0.588629	1	48336418	Fat content	AX-172556093	CDS	-	LOC110524618	periphilin-1-like
0.588627	28	11493949	Fat content	AX-171626524	CDS	-	LOC110508556	E3 ubiquitin-protein ligase mib1
0.588475	6	64867638	Fat content	AX-171625371	3'UTR	-	LOC110526478	forkhead box protein F1
0.588458	1	48352121	Fat content	AX-171632300	CDS	-	LOC110524618	periphilin-1-like
0.588301	16	38158144	Fat content	AX-171621214	CDS	-	LOC110491991	calcium-binding and coiled-coil domain-containing protein 1-like
0.588101	9	4342617	Fat content	AX-172552645	CDS	+	LOC110531436	prefoldin subunit 3-like
0.587982	14	74869319	Fat content	AX-171599591	CDS	+	LOC110489185	transmembrane emp24 domain-containing protein 9-like
0.587839	16	38153501	Fat content	AX-171621213	3'UTR	-	LOC110491991	calcium-binding and coiled-coil domain-containing protein 1-like
0.587682	1	48158748	Fat content	AX-171607607	5'UTR	-	LOC110524599	cytochrome c oxidase subunit 8B, mitochondrial
0.587469	25	68075338	Fat content	AX-171621881	CDS	-	LOC110505761	ankyrin repeat domain-containing protein 9-like
0.58717	16	38809611	Fat content	AX-172560512	N/A	N/A	N/A	N/A
0.586596	28	12739097	Fat content	AX-171618578	CDS	-	LOC110508583	obscurin-like
0.585549	16	38152769	Fat content	AX-171609986	3'UTR	-	LOC110491991	calcium-binding and coiled-coil domain-containing protein 1-like
0.585493	6	64289043	Fat content	AX-171614993	3'UTR	+	LOC110526458	furin-1-like
0.585191	19	26441781	Fat content	AX-172557214	N/A	N/A	N/A	N/A
0.585044	19	26557035	Fat content	AX-172548073	3'UTR	+	syne3	spectrin repeat containing nuclear envelope family member 3
0.584281	28	11809612	Fat content	AX-171638755	CDS	-	thoc1	THO complex 1
0.584228	6	64371221	Fat content	AX-171641182	CDS	+	rhcg	Rhesus blood group, C glycoprotein
0.583827	28	11530268	Fat content	AX-89930124	mRNA	-	LOC110508558	uncharacterized LOC110508558
0.583604	5	35826808	Fat content	AX-171640519	CDS	-	LOC110523775	nipped-B-like protein
0.583364	5	35810002	Fat content	AX-172559314	CDS	-	nup155	nucleoporin 155
0.58221	5	33781686	Fat content	AX-172556772	3'UTR	-	LOC110523728	rho-related GTP-binding protein RhoF-like
0.582172	5	33763581	Fat content	AX-171630605	CDS	-	morn3	MORN repeat containing 3
0.581948	6	66793499	Fat content	AX-171604673	CDS	-	LOC110526500	intestinal mucin-like protein
0.581901	19	26627710	Fat content	AX-172558243	3'UTR	+	LOC110497643	calmin-like
0.581877	6	66984265	Fat content	AX-171619296	CDS	+	LOC110526509	CD81 antigen-like
0.581541	6	66876801	Fat content	AX-171644130	CDS	-	LOC110526506	AP-2 complex subunit alpha-2-like
0.581445	5	34362192	Fat content	AX-171640337	3'UTR	+	LOC110523753	proline dehydrogenase 1, mitochondrial-like
0.581384	6	66869816	Fat content	AX-171623938	CDS	-	LOC110526506	AP-2 complex subunit alpha-2-like
0.581381	2	70352461	Fat content	AX-171611533	3'UTR	-	LOC110498391	G1/S-specific cyclin-D2-like
0.581379	6	66794917	Fat content	AX-171603796	CDS	-	LOC110526500	intestinal mucin-like protein
0.581058	19	26558141	Fat content	AX-172557960	3'UTR	+	syne3	spectrin repeat containing nuclear envelope family member 3
0.580945	14	74872013	Fat content	AX-171599592	CDS	+	LOC110489185	transmembrane emp24 domain-containing protein 9-like
0.580865	7	37812021	Fat content	AX-172563439	3'UTR	+	LOC110527879	FERM domain-containing protein 4B-like
0.580786	6	66728100	Fat content	AX-172549605	CDS	-	LOC110526496	mucin-5AC-like
0.580761	14	74869094	Fat content	AX-171599590	CDS	+	LOC110489185	transmembrane emp24 domain-containing protein 9-like
0.580745	14	74859967	Fat content	AX-172548941	CDS	+	LOC110489182	vesicular integral-membrane protein VIP36-like
0.580744	14	74867771	Fat content	AX-171625243	lnc_RNA	+	LOC110489183	uncharacterized LOC110489183
0.580464	14	74800664	Fat content	AX-171629687	3'UTR	+	slu7	SLU7 homolog, splicing factor
0.579732	25	68075716	Fat content	AX-171621880	CDS	-	LOC110505761	ankyrin repeat domain-containing protein 9-like
0.579653	9	5497859	Fat content	AX-172548211	N/A	N/A	N/A	N/A
0.579181	1	48158718	Fat content	AX-171607606	5'UTR	-	LOC110524599	cytochrome c oxidase subunit 8B, mitochondrial
0.578649	1	48158607	Fat content	AX-171607605	CDS	-	LOC110524599	cytochrome c oxidase subunit 8B, mitochondrial
0.577996	6	66984478	Fat content	AX-171598038	CDS	+	LOC110526509	CD81 antigen-like
0.5778	2	70331410	Fat content	AX-172562395	3'UTR	+	LOC110498346	fibroblast growth factor 6-like
0.577723	9	5595497	Fat content	AX-171642566	CDS	-	LOC110531450	mediator of RNA polymerase II transcription subunit 11-like
0.577537	16	38152494	Fat content	AX-171609985	3'UTR	-	LOC110491991	calcium-binding and coiled-coil domain-containing protein 1-like
0.577266	1	48689250	Fat content	AX-172546914	N/A	N/A	N/A	N/A
0.577261	14	74743050	Fat content	AX-171634525	3'UTR	-	LOC110489177	serine/threonine-protein phosphatase 2A catalytic subunit alpha isoform-like
0.577073	10	32597306	Fat content	AX-171631630	3'UTR	-	LOC110533780	RING finger protein 214-like
0.576375	6	66270573	Fat content	AX-172564030	3'UTR	-	LOC110526491	liprin-beta-2-like
0.57633	6	66135366	Fat content	AX-171631482	mRNA	-	LOC110526489	transcription factor Maf-like
0.576329	6	65646172	Fat content	AX-174104318	3'UTR	-	cdyl2	chromodomain Y like 2
0.576204	6	65638731	Fat content	AX-171631262	CDS	+	cmc2	C-X9-C motif containing 2
0.575683	15	25360846	Fat content	AX-89961113	CDS	+	slc39a12	solute carrier family 39 member 12
0.575324	9	5494056	Fat content	AX-172557954	5'UTR	+	LOC110531445	high mobility group protein B3-like
0.575312	10	32276680	Fat content	AX-172551398	3'UTR	-	om-i	ependymin
0.57498	5	34937110	Fat content	AX-171640345	3'UTR	+	wdr70	WD repeat domain 70
0.574945	6	66682515	Fat content	AX-171624922	N/A	N/A	N/A	N/A
0.574402	6	64377013	Fat content	AX-171626863	3'UTR	+	rhcg	Rhesus blood group, C glycoprotein
0.574358	9	5285962	Fat content	AX-171645504	N/A	N/A	N/A	N/A
0.574325	7	38181748	Fat content	AX-171615363	5'UTR	+	LOC110527885	class E basic helix-loop-helix protein 40-like
0.574314	6	66705873	Fat content	AX-171631391	CDS	-	LOC110526499	mucin-5AC-like
0.574264	5	10535334	Fat content	AX-171601654	3'UTR	-	crat	carnitine O-acetyltransferase
0.573971	6	66687131	Fat content	AX-171645492	CDS	-	LOC110526497	intestinal mucin-like protein
0.573877	5	10535510	Fat content	AX-171617139	CDS	-	crat	carnitine O-acetyltransferase
0.573785	6	66686102	Fat content	AX-171599184	3'UTR	-	LOC110526497	intestinal mucin-like protein
0.573653	19	20431062	Fat content	AX-172551947	3'UTR	+	LOC110498680	LON peptidase N-terminal domain and RING finger protein 1-like
0.57345	6	64375932	Fat content	AX-172551278	CDS	+	rhcg	Rhesus blood group, C glycoprotein
0.573236	5	33105083	Fat content	AX-171614335	5'UTR	-	LOC110523703	protein phosphatase PTC7 homolog
0.572548	5	33202811	Fat content	AX-172550192	3'UTR	+	LOC110523708	zinc-binding protein A33-like
0.572469	2	70239340	Fat content	AX-171636861	CDS	+	LOC110498298	protein C12orf4 homolog
0.572467	2	70132327	Fat content	AX-171636858	3'UTR	+	LOC110498230	adenosine deaminase CECR1-A-like
0.572384	14	74268218	Fat content	AX-171598181	3'UTR	+	LOC110489167	cyclin-G1-like
0.572364	1	25419671	Fat content	AX-89925177	CDS	+	LOC110520559	aspartate aminotransferase, mitochondrial-like
0.5721	3	76265900	Fat content	AX-171603641	CDS	+	LOC110520574	DDB1- and CUL4-associated factor 6-like
0.571716	15	20211167	Fat content	AX-172547333	mRNA	+	LOC110489840	uncharacterized LOC110489840
0.571387	10	43089041	Fat content	AX-171632752	3'UTR	-	LOC110534119	transcriptional activator protein Pur-alpha-like
0.571319	15	20170699	Fat content	AX-172548699	3'UTR	+	prex2	phosphatidylinositol-3,4,5-trisphosphate dependent Rac exchange factor 2
0.5713	7	11397881	Fat content	AX-171597622	CDS	-	LOC110527414	kelch-like protein 41b
0.571256	10	33082019	Fat content	AX-171622643	CDS	-	LOC110533809	transcriptional regulator ATRX-like
0.57098	7	11399109	Fat content	AX-171597623	CDS	-	LOC110527414	kelch-like protein 41b
0.570902	5	33296459	Fat content	AX-172548475	mRNA	-	LOC110523713	proliferating cell nuclear antigen-like
0.570873	25	68076098	Fat content	AX-172559018	5'UTR	-	LOC110505761	ankyrin repeat domain-containing protein 9-like
0.570215	10	33055545	Fat content	AX-171622644	CDS	-	LOC110533805	inositol-trisphosphate 3-kinase C-like
0.569645	7	11396853	Fat content	AX-171597621	3'UTR	-	LOC110527414	kelch-like protein 41b
0.569521	9	8152205	Fat content	AX-171622419	5'UTR	-	LOC110531542	protein NDRG2-like
0.569517	1	55315306	Fat content	AX-172559369	N/A	N/A	N/A	N/A
0.568988	9	8149629	Fat content	AX-171616076	mRNA	-	LOC110531542	protein NDRG2-like
0.568551	10	32299014	Fat content	AX-172551397	CDS	-	LOC110533773	unconventional myosin-Ic-like
0.568387	2	70117657	Fat content	AX-171636857	3'UTR	+	LOC110498211	cat eye syndrome critical region protein 2
0.56832	10	32547874	Fat content	AX-89936963	N/A	N/A	N/A	N/A
0.568116	5	33333005	Fat content	AX-171614336	CDS	+	LOC110523711	annexin A4-like
0.567942	16	38812491	Fat content	AX-171635121	N/A	N/A	N/A	N/A
0.567812	10	32550461	Fat content	AX-171620668	N/A	N/A	N/A	N/A
0.567646	5	33336134	Fat content	AX-171614337	CDS	+	LOC110523711	annexin A4-like
0.567576	5	10540252	Fat content	AX-172552980	CDS	-	crat	carnitine O-acetyltransferase
0.567433	10	32295710	Fat content	AX-171619839	CDS	-	LOC110533773	unconventional myosin-Ic-like
0.566967	14	74793484	Fat content	AX-172555354	CDS	+	slu7	SLU7 homolog, splicing factor
0.566851	28	13857453	Fat content	AX-171618788	CDS	-	LOC110508603	dystrobrevin alpha-like
0.566654	11	73151994	Fat content	AX-171633375	3'UTR	+	LOC110536412	SEC14-like protein 2
0.566485	10	39296085	Fat content	AX-171643096	3'UTR	-	LOC110533956	lys-63-specific deubiquitinase BRCC36-like
0.566423	14	74672913	Fat content	AX-171631398	CDS	+	LOC110489175	copper-transporting ATPase 1-like
0.566276	10	32359557	Fat content	AX-172555478	3'UTR	+	LOC110533776	rho GTPase-activating protein 35-like
0.565745	5	10542125	Fat content	AX-171601653	CDS	-	crat	carnitine O-acetyltransferase
0.565521	9	4989204	Fat content	AX-172549744	N/A	N/A	N/A	N/A
0.565487	11	16913010	Fat content	AX-172548595	3'UTR	+	pola1	DNA polymerase alpha 1, catalytic subunit
0.565265	10	38889758	Fat content	AX-171600569	3'UTR	+	LOC110533951	55 kDa erythrocyte membrane protein-like
0.564937	7	11396815	Fat content	AX-171597620	3'UTR	-	LOC110527414	kelch-like protein 41b
0.56476	25	68087925	Fat content	AX-171613250	3'UTR	+	LOC110505760	REST corepressor 1-like
0.564653	5	10561307	Fat content	AX-172551511	5'UTR	-	crat	carnitine O-acetyltransferase
0.564499	5	10580173	Fat content	AX-171619864	3'UTR	+	ptpa	protein phosphatase 2 phosphatase activator
0.564484	5	10576008	Fat content	AX-89943275	CDS	+	ptpa	protein phosphatase 2 phosphatase activator
0.563695	17	17299361	Fat content	AX-171610695	mRNA	+	cmdg	malate dehydrogenase, cytoplasmic
0.563628	11	41175790	Fat content	AX-171626758	CDS	+	LOC110535722	ras GTPase-activating protein 1-like
0.563517	14	74267864	Fat content	AX-171598187	3'UTR	+	LOC110489167	cyclin-G1-like
0.563294	17	17143936	Fat content	AX-172547262	CDS	-	LOC110493720	protocadherin Fat 4-like
0.563196	19	27650070	Fat content	AX-171631642	3'UTR	+	LOC110497650	serine/threonine-protein kinase VRK1-like
0.563131	19	27544039	Fat content	AX-171611194	CDS	+	galc	galactosylceramidase
0.56273	10	43904711	Fat content	AX-171608218	3'UTR	-	LOC110534139	EH domain-binding protein 1-like protein 1
0.562628	17	17171741	Fat content	AX-172563608	CDS	+	LOC110493722	COMM domain-containing protein 1-like
0.562594	5	10535193	Fat content	AX-171601655	3'UTR	-	crat	carnitine O-acetyltransferase
0.562406	11	41431918	Fat content	AX-171600406	3'UTR	-	mef2c	myocyte enhancer factor 2C
0.562158	11	40226198	Fat content	AX-172559874	CDS	-	LOC110535717	hyaluronan and proteoglycan link protein 1-like
0.562096	1	48157845	Fat content	AX-171607604	CDS	-	LOC110524599	cytochrome c oxidase subunit 8B, mitochondrial
0.561982	10	38896759	Fat content	AX-172550163	CDS	-	LOC110533951	55 kDa erythrocyte membrane protein-like
0.561664	19	27651598	Fat content	AX-172552077	N/A	N/A	N/A	N/A
0.561658	14	74267865	Fat content	AX-171598186	3'UTR	+	LOC110489167	cyclin-G1-like
0.561632	10	39304148	Fat content	AX-171596844	3'UTR	-	LOC110533957	FUN14 domain-containing protein 1A-like
0.561614	5	10544951	Fat content	AX-171601652	CDS	-	crat	carnitine O-acetyltransferase
0.561525	10	34163300	Fat content	AX-171622629	CDS	-	LOC110533838	oligophrenin-1-like
0.561037	9	8138729	Fat content	AX-171616078	N/A	N/A	N/A	N/A
0.560837	28	13857454	Fat content	AX-171618789	CDS	-	LOC110508603	dystrobrevin alpha-like
0.560645	10	38938673	Fat content	AX-172550161	5'UTR	-	LOC110533953	V-set and immunoglobulin domain-containing protein 1-like
0.560582	10	38889985	Fat content	AX-171619698	3'UTR	+	LOC110533951	55 kDa erythrocyte membrane protein-like
0.560279	3	76423158	Fat content	AX-171605200	CDS	-	LOC100136284	60S ribosomal protein L8
0.55981	11	44101896	Fat content	AX-172561065	3'UTR	-	LOC110535779	cytosolic carboxypeptidase 1-like
0.559626	14	74267617	Fat content	AX-171598190	CDS	+	LOC110489167	cyclin-G1-like
0.559498	7	11399286	Fat content	AX-171597626	CDS	-	LOC110527414	kelch-like protein 41b
0.559068	15	25238410	Fat content	AX-89967573	CDS	-	hacd1	3-hydroxyacyl-CoA dehydratase 1
0.55852	19	28268965	Fat content	AX-172558609	N/A	N/A	N/A	N/A
0.557826	7	11399262	Fat content	AX-171597624	CDS	-	LOC110527414	kelch-like protein 41b
0.55764	25	66724195	Fat content	AX-171621000	3'UTR	-	LOC110505736	proteasome subunit alpha type-6-like
0.557613	5	34313589	Fat content	AX-171614349	CDS	-	zmat5	zinc finger matrin-type 5
0.557405	5	34313865	Fat content	AX-171614350	CDS	-	zmat5	zinc finger matrin-type 5
0.557242	7	11381734	Fat content	AX-172549568	N/A	N/A	N/A	N/A
0.55722	5	35190924	Fat content	AX-171614636	3'UTR	+	LOC110523767	PDZ and LIM domain protein 5-like
0.55701	25	66766662	Fat content	AX-171633700	CDS	-	LOC110505738	protein FAM177A1-like
0.556876	5	34313036	Fat content	AX-172560564	N/A	N/A	N/A	N/A
0.55685	5	736154	Fat content	AX-172774570	CDS	-	LOC110523076	leucine-rich repeat-containing protein 19-like
0.55681	11	16975104	Fat content	AX-172547786	3'UTR	-	LOC110535447	mucin-17-like
0.556776	5	33686472	Fat content	AX-171614341	N/A	N/A	N/A	N/A
0.556596	25	66762307	Fat content	AX-171633699	CDS	+	ppp2r3c	protein phosphatase 2 regulatory subunit B''gamma
0.556567	3	76477782	Fat content	AX-172548074	N/A	N/A	N/A	N/A
0.556185	9	8196349	Fat content	AX-171616073	3'UTR	-	LOC110531544	heterogeneous nuclear ribonucleoprotein C-like
0.556038	5	34125803	Fat content	AX-171640332	5'UTR	+	LOC110523745	heat shock protein beta-1-like
0.556008	11	16966092	Fat content	AX-171605390	CDS	-	LOC110535446	proteasome maturation protein-like
0.555914	3	76456505	Fat content	AX-172547975	CDS	+	LOC110520578	ATP-dependent RNA helicase DDX3Y-like
0.555465	3	76423821	Fat content	AX-171605199	CDS	-	LOC100136284	60S ribosomal protein L8
0.555451	11	17117140	Fat content	AX-171629751	3'UTR	+	LOC110535449	pleckstrin homology-like domain family B member 2
0.555438	5	11790445	Fat content	AX-172561944	3'UTR	+	uap1l1	UDP-N-acetylglucosamine pyrophosphorylase 1 like 1
0.555337	10	32729197	Fat content	AX-171596841	3'UTR	-	LOC110533791	ras-related protein Rab-6A-like
0.55532	5	33523862	Fat content	AX-171640318	CDS	-	LOC110523721	gamma-glutamyltranspeptidase 1-like
0.555298	5	34357119	Fat content	AX-172547780	mRNA	+	LOC110523753	proline dehydrogenase 1, mitochondrial-like
0.555297	10	43858567	Fat content	AX-172546944	3'UTR	-	LOC110534134	dipeptidyl peptidase 3-like
0.555244	10	43859150	Fat content	AX-171632989	3'UTR	-	LOC110534134	dipeptidyl peptidase 3-like
0.554208	28	11072521	Fat content	AX-172550789	N/A	N/A	N/A	N/A
0.554004	10	38938641	Fat content	AX-171626048	5'UTR	-	LOC110533953	V-set and immunoglobulin domain-containing protein 1-like
0.553985	10	38912279	Fat content	AX-172550162	5'UTR	-	LOC110533951	55 kDa erythrocyte membrane protein-like
0.553322	5	33685913	Fat content	AX-172563419	N/A	N/A	N/A	N/A
0.552981	10	32728091	Fat content	AX-171596842	3'UTR	-	LOC110533791	ras-related protein Rab-6A-like
0.552931	10	32728049	Fat content	AX-171596843	3'UTR	-	LOC110533791	ras-related protein Rab-6A-like
0.552834	1	49023467	Fat content	AX-171620803	CDS	+	LOC110524698	dynamin-1-like protein
0.552798	1	49018891	Fat content	AX-172563265	CDS	+	LOC110524698	dynamin-1-like protein
0.552626	1	49018945	Fat content	AX-171620802	CDS	+	LOC110524698	dynamin-1-like protein
0.552032	11	40211658	Fat content	AX-171633147	3'UTR	-	LOC110535717	hyaluronan and proteoglycan link protein 1-like
0.551662	7	11399310	Fat content	AX-171597628	CDS	-	LOC110527414	kelch-like protein 41b
0.551546	1	6609607	Fat content	AX-171607825	CDS	+	ftsj3	FtsJ RNA methyltransferase homolog 3
0.551343	5	10871662	Fat content	AX-171634026	CDS	-	ndor1	NADPH dependent diflavin oxidoreductase 1
0.551209	7	11402881	Fat content	AX-171623558	3'UTR	-	LOC110527413	collagen alpha-1(XXVIII) chain-like
0.551102	5	36449252	Fat content	AX-89921483	CDS	+	amacr	alpha-methylacyl-CoA racemase
0.551037	5	10931853	Fat content	AX-171621044	CDS	+	rpl12	ribosomal protein L12
0.550599	3	76762016	Fat content	AX-171600821	N/A	N/A	N/A	N/A
0.550509	28	13864056	Fat content	AX-171614375	CDS	-	LOC110508603	dystrobrevin alpha-like
0.550474	11	40210648	Fat content	AX-171608306	3'UTR	-	LOC110535717	hyaluronan and proteoglycan link protein 1-like
0.550445	11	42100640	Fat content	AX-171633207	N/A	N/A	N/A	N/A
0.550298	5	10868438	Fat content	AX-171609004	CDS	+	ntmt1	N-terminal Xaa-Pro-Lys N-methyltransferase 1
0.550298	5	10868495	Fat content	AX-171609003	CDS	+	ntmt1	N-terminal Xaa-Pro-Lys N-methyltransferase 1
0.550274	28	13874175	Fat content	AX-171614376	CDS	-	LOC110508603	dystrobrevin alpha-like
0.550148	3	76762650	Fat content	AX-172548229	N/A	N/A	N/A	N/A
0.550141	3	76920437	Fat content	AX-171605851	3'UTR	-	LOC110520587	FUN14 domain-containing protein 1-like
0.550109	3	76822030	Fat content	AX-172548923	5'UTR	-	mao	monoamine oxidase
0.549991	11	40210519	Fat content	AX-171608305	3'UTR	-	LOC110535717	hyaluronan and proteoglycan link protein 1-like
0.548705	17	17324606	Fat content	AX-171610697	CDS	+	LOC110493726	UTP--glucose-1-phosphate uridylyltransferase-like
0.548509	16	38893739	Fat content	AX-171609999	3'UTR	-	LOC110492027	junctophilin-2-like
0.548292	5	10936391	Fat content	AX-171609000	CDS	-	pole3	DNA polymerase epsilon 3, accessory subunit
0.54825	11	41431928	Fat content	AX-171600405	3'UTR	-	mef2c	myocyte enhancer factor 2C
0.548233	17	17324522	Fat content	AX-171610696	CDS	+	LOC110493726	UTP--glucose-1-phosphate uridylyltransferase-like
0.548198	17	17324123	Fat content	AX-172562234	CDS	+	LOC110493726	UTP--glucose-1-phosphate uridylyltransferase-like
0.547494	3	76920440	Fat content	AX-171605850	3'UTR	-	LOC110520587	FUN14 domain-containing protein 1-like
0.547334	15	25225229	Fat content	AX-171609731	3'UTR	-	hacd1	3-hydroxyacyl-CoA dehydratase 1
0.547156	3	76920830	Fat content	AX-171617567	CDS	-	LOC110520587	FUN14 domain-containing protein 1-like
0.547139	3	76244856	Fat content	AX-171613821	mRNA	+	LOC110520574	DDB1- and CUL4-associated factor 6-like
0.547132	3	76258532	Fat content	AX-172562487	CDS	+	LOC110520574	DDB1- and CUL4-associated factor 6-like
0.547129	3	76244812	Fat content	AX-171613820	CDS	+	LOC110520574	DDB1- and CUL4-associated factor 6-like
0.547059	3	76244777	Fat content	AX-171613819	CDS	+	LOC110520574	DDB1- and CUL4-associated factor 6-like
0.546946	3	76244749	Fat content	AX-171618704	CDS	+	LOC110520574	DDB1- and CUL4-associated factor 6-like
0.546905	17	17325130	Fat content	AX-171610698	CDS	+	LOC110493726	UTP--glucose-1-phosphate uridylyltransferase-like
0.546691	17	17305299	Fat content	AX-171621347	CDS	+	cmdg	malate dehydrogenase, cytoplasmic
0.546604	2	70730640	Fat content	AX-171636864	CDS	+	LOC110498438	CCR4-NOT transcription complex subunit 1-like
0.546598	17	17300616	Fat content	AX-171621345	CDS	+	cmdg	malate dehydrogenase, cytoplasmic
0.546598	3	76921433	Fat content	AX-89953900	CDS	-	LOC110520587	FUN14 domain-containing protein 1-like
0.546149	1	5949355	Fat content	AX-171604214	N/A	N/A	N/A	N/A
0.545937	16	38854424	Fat content	AX-171609997	CDS	-	LOC110492025	tubulin alpha chain-like
0.545919	7	11438574	Fat content	AX-171643678	CDS	+	LOC100136600	ATP synthase subunit beta, mitochondrial
0.545879	7	11442059	Fat content	AX-171597629	CDS	+	LOC100136600	ATP synthase subunit beta, mitochondrial
0.545384	3	77011679	Fat content	AX-171630708	3'UTR	+	LOC110504760	lysine-specific demethylase 6A-like
0.545336	15	25897868	Fat content	AX-171643215	3'UTR	+	plxdc2	plexin domain containing 2
0.545296	10	35046613	Fat content	AX-171634757	CDS	+	LOC110533859	non-POU domain-containing octamer-binding protein-like
0.544983	5	33785759	Fat content	AX-171630607	mRNA	-	LOC110523728	rho-related GTP-binding protein RhoF-like
0.544582	15	19963500	Fat content	AX-171621192	CDS	-	LOC110489835	proteasome activator complex subunit 2-like
0.544191	3	27266351	Fat content	AX-172555962	N/A	N/A	N/A	N/A
0.544078	16	38850331	Fat content	AX-171635124	CDS	+	LOC110492024	melanocyte protein PMEL-like
0.543908	15	25225176	Fat content	AX-171609730	3'UTR	-	hacd1	3-hydroxyacyl-CoA dehydratase 1
0.543725	17	17327545	Fat content	AX-171610699	3'UTR	+	LOC110493726	UTP--glucose-1-phosphate uridylyltransferase-like
0.543596	28	14271404	Fat content	AX-172547916	mRNA	+	LOC110508609	serine/arginine-rich splicing factor 11-like
0.542699	3	77284129	Fat content	AX-174104655	CDS	+	LOC110520589	coiled-coil domain-containing protein 80-like
0.542618	3	77289577	Fat content	AX-171630858	CDS	+	LOC110520589	coiled-coil domain-containing protein 80-like
0.542438	2	68796280	Fat content	AX-171614841	3'UTR	+	LOC110498015	protein-methionine sulfoxide oxidase mical3a-like
0.541917	15	23312685	Fat content	AX-172558675	N/A	N/A	N/A	N/A
0.541504	10	32626152	Fat content	AX-171606809	CDS	-	LOC110533103	transgelin-3-like
0.54131	28	14274092	Fat content	AX-171622103	CDS	+	LOC110508609	serine/arginine-rich splicing factor 11-like
0.54115	10	32625802	Fat content	AX-171606808	CDS	-	LOC110533103	transgelin-3-like
0.541032	5	11012679	Fat content	AX-171628384	CDS	+	LOC110523236	LIM domain transcription factor LMO4.1-like
0.540626	3	77656148	Fat content	AX-171607224	N/A	N/A	N/A	N/A
0.540523	3	77317666	Fat content	AX-172554537	mRNA	+	LOC110504776	regulator of cell cycle RGCC-like
0.540268	3	76244682	Fat content	AX-171613818	CDS	+	LOC110520574	DDB1- and CUL4-associated factor 6-like
0.540262	3	76244649	Fat content	AX-171613817	CDS	+	LOC110520574	DDB1- and CUL4-associated factor 6-like
0.540206	2	72350760	Fat content	AX-172561689	CDS	-	dnajc24	DnaJ heat shock protein family (Hsp40) member C24
0.540084	3	76244641	Fat content	AX-171613816	CDS	+	LOC110520574	DDB1- and CUL4-associated factor 6-like
0.539912	10	43823748	Fat content	AX-171608227	CDS	-	LOC110534132	alpha-actinin-3
0.539857	10	43826023	Fat content	AX-171608225	CDS	-	LOC110534132	alpha-actinin-3
0.53985	28	14276397	Fat content	AX-171614377	CDS	+	LOC110508609	serine/arginine-rich splicing factor 11-like
0.539649	10	43823817	Fat content	AX-171608226	CDS	-	LOC110534132	alpha-actinin-3
0.539579	2	70714866	Fat content	AX-172559644	CDS	+	LOC110498438	CCR4-NOT transcription complex subunit 1-like
0.539256	3	76244236	Fat content	AX-172562605	CDS	+	LOC110520574	DDB1- and CUL4-associated factor 6-like
0.539188	1	28351179	Fat content	AX-171620841	CDS	-	LOC110521169	titin-like
0.53892	3	76202265	Fat content	AX-171613811	3'UTR	-	LOC110520575	mitochondrial pyruvate carrier 2-like
0.538885	3	76202699	Fat content	AX-171613812	3'UTR	-	LOC110520575	mitochondrial pyruvate carrier 2-like
0.538806	3	76244284	Fat content	AX-171613815	CDS	+	LOC110520574	DDB1- and CUL4-associated factor 6-like
0.538405	3	76229558	Fat content	AX-172558861	CDS	+	LOC110520574	DDB1- and CUL4-associated factor 6-like
0.538337	14	74872957	Fat content	AX-171599595	3'UTR	+	LOC110489185	transmembrane emp24 domain-containing protein 9-like
0.538106	14	74872849	Fat content	AX-171599594	3'UTR	+	LOC110489185	transmembrane emp24 domain-containing protein 9-like
0.538012	10	32729299	Fat content	AX-171619052	3'UTR	-	LOC110533791	ras-related protein Rab-6A-like
0.537622	17	17016881	Fat content	AX-171610692	CDS	+	LOC110493717	T-complex protein 1 subunit delta-like
0.536667	2	69987989	Fat content	AX-172547451	N/A	N/A	N/A	N/A
0.536355	3	76197422	Fat content	AX-171613810	CDS	+	LOC110520573	60S ribosomal protein L24-like
0.536321	18	49108156	Fat content	AX-171611073	3'UTR	+	LOC110496562	chromobox protein homolog 3-like
0.535941	5	11683758	Fat content	AX-171618825	CDS	+	LOC110523258	D-dopachrome decarboxylase-A-like
0.535879	2	69987781	Fat content	AX-172563025	N/A	N/A	N/A	N/A
0.53562	15	25916068	Fat content	AX-171622833	3'UTR	-	LOC110489958	GTPase IMAP family member 4-like
0.535581	5	35803539	Fat content	AX-171640521	3'UTR	-	nup155	nucleoporin 155
0.535511	15	25920666	Fat content	AX-171622834	CDS	-	LOC110489959	charged multivesicular body protein 4c-like
0.535475	3	76162113	Fat content	AX-171613808	3'UTR	+	LOC110520569	NADP-dependent malic enzyme-like
0.535408	3	76196747	Fat content	AX-171613809	CDS	+	LOC110520573	60S ribosomal protein L24-like
0.535328	10	32772074	Fat content	AX-89971105	3'UTR	-	ucp2a	uncoupling protein 2A
0.535236	3	76171034	Fat content	AX-171639608	3'UTR	-	LOC110520571	NXPE family member 3-like
0.534683	16	38894013	Fat content	AX-171610000	3'UTR	-	LOC110492027	junctophilin-2-like
0.53466	10	32751353	Fat content	AX-171622648	3'UTR	+	LOC110533790	39S ribosomal protein L48, mitochondrial-like
0.534547	2	69989955	Fat content	AX-172547165	CDS	-	bcl2l13	BCL2 like 13
0.534454	22	36435683	Fat content	AX-89950782	CDS	+	LOC110501815	nebulin-like
0.534433	20	11325021	Fat content	AX-172557743	3'UTR	+	LOC110498981	multiple inositol polyphosphate phosphatase 1-like
0.533772	10	43230654	Fat content	AX-171608038	3'UTR	-	LOC110534123	glycogen phosphorylase, muscle form-like
0.533734	10	43230703	Fat content	AX-171608037	3'UTR	-	LOC110534123	glycogen phosphorylase, muscle form-like
0.533703	5	35943758	Fat content	AX-172558847	3'UTR	+	nadk2	NAD kinase 2, mitochondrial
0.533699	10	43230765	Fat content	AX-171608036	3'UTR	-	LOC110534123	glycogen phosphorylase, muscle form-like
0.533649	5	35939964	Fat content	AX-171640518	CDS	+	nadk2	NAD kinase 2, mitochondrial
0.533605	10	42990081	Fat content	AX-172562859	N/A	N/A	N/A	N/A
0.533233	17	17129234	Fat content	AX-171610694	3'UTR	-	LOC110493720	protocadherin Fat 4-like
0.532862	17	17129017	Fat content	AX-171610693	3'UTR	-	LOC110493720	protocadherin Fat 4-like
0.532829	18	49537102	Fat content	AX-171630915	3'UTR	-	LOC110496580	juxtaposed with another zinc finger protein 1-like
0.532823	18	49108508	Fat content	AX-171611074	3'UTR	+	LOC110496562	chromobox protein homolog 3-like
0.532613	1	5950977	Fat content	AX-171604216	N/A	N/A	N/A	N/A
0.532361	20	6108378	Fat content	AX-172551202	CDS	+	dhrs7c	dehydrogenase/reductase 7C
0.532133	2	69931856	Fat content	AX-171630340	N/A	N/A	N/A	N/A
0.532121	10	38888596	Fat content	AX-171600570	3'UTR	+	LOC110533950	H/ACA ribonucleoprotein complex subunit 4-like
0.532035	2	69977964	Fat content	AX-171636855	CDS	+	LOC110498185	BH3-interacting domain death agonist-like
0.531732	17	17114975	Fat content	AX-171635824	CDS	+	LOC110493162	ubiquitin carboxyl-terminal hydrolase 34-like
0.531702	2	69949482	Fat content	AX-171636854	CDS	+	LOC110498151	acylglycerol kinase, mitochondrial-like
0.531519	2	69722473	Fat content	AX-171629124	N/A	N/A	N/A	N/A
0.531507	10	43823477	Fat content	AX-171608228	CDS	-	LOC110534132	alpha-actinin-3
0.531234	5	35673055	Fat content	AX-171640523	3'UTR	-	LOC110523770	mothers against decapentaplegic homolog 4-like
0.531018	19	20378906	Fat content	AX-171625347	CDS	-	LOC110497524	ribosomal protein S6 kinase beta-2-like
0.530644	3	77658738	Fat content	AX-171631994	CDS	-	LOC110520594	calcitonin gene-related peptide type 1 receptor-like
0.530518	19	20298870	Fat content	AX-172549085	3'UTR	-	LOC110498679	protein PAT1 homolog 1-like
0.530497	19	20287585	Fat content	AX-172549084	5'UTR	-	LOC110497520	programmed cell death protein 4-like
0.530268	20	6039065	Fat content	AX-89970064	CDS	-	LOC110498880	myosin phosphatase Rho-interacting protein-like
0.530019	5	36187011	Fat content	AX-171614532	3'UTR	+	LOC110523786	3'-5' exoribonuclease 1-like
0.529791	20	5982451	Fat content	AX-171601411	CDS	+	LOC110498875	uncharacterized LOC110498875
0.52979	20	5925667	Fat content	AX-171626800	3'UTR	+	LOC110498876	sulfotransferase family cytosolic 2B member 1-like
0.529535	2	75387737	Fat content	AX-171611548	5'UTR	-	LOC110499615	eukaryotic translation initiation factor 4 gamma 2-like
0.529371	2	68854671	Fat content	AX-89932875	N/A	N/A	N/A	N/A
0.529267	1	5951493	Fat content	AX-171604217	N/A	N/A	N/A	N/A
0.529253	20	6110003	Fat content	AX-171601412	CDS	+	dhrs7c	dehydrogenase/reductase 7C
0.528529	10	32773477	Fat content	AX-171596840	CDS	-	ucp2a	uncoupling protein 2A
0.528485	17	16711095	Fat content	AX-171610682	3'UTR	+	LOC110493706	voltage-dependent calcium channel gamma-1 subunit-like
0.528364	20	13220648	Fat content	AX-89926508	CDS	+	LOC110499019	serine protease HTRA1B-like
0.528125	17	16693397	Fat content	AX-171610681	CDS	+	LOC110493706	voltage-dependent calcium channel gamma-1 subunit-like
0.527859	20	5756065	Fat content	AX-171643445	3'UTR	-	LOC110498871	WAP, Kazal, immunoglobulin, Kunitz and NTR domain-containing protein 2-like
0.527839	20	13177295	Fat content	AX-171611886	3'UTR	+	LOC110499018	pleckstrin homology domain-containing family A member 1-like
0.527741	20	5766542	Fat content	AX-171597285	3'UTR	-	abcc3	ATP-binding cassette, sub-family C (CFTR/MRP), member 3
0.527741	20	5921866	Fat content	AX-171628210	CDS	+	LOC110498876	sulfotransferase family cytosolic 2B member 1-like
0.527655	3	29133908	Fat content	AX-171618679	CDS	+	LOC110515629	nuclear receptor subfamily 1 group D member 2-like
0.527547	5	85397336	Fat content	AX-171644074	CDS	+	LOC110524796	receptor-type tyrosine-protein phosphatase C-like
0.527504	3	77746942	Fat content	AX-172560913	CDS	-	LOC110520593	tissue factor pathway inhibitor-like
0.527472	20	5709942	Fat content	AX-171597286	3'UTR	+	LOC110498870	protein Tob1-like
0.527444	2	75915086	Fat content	AX-171629185	3'UTR	+	LOC110499724	sodium-dependent neutral amino acid transporter B(0)AT2-like
0.527374	3	29133613	Fat content	AX-171618680	CDS	+	LOC110515629	nuclear receptor subfamily 1 group D member 2-like
0.527358	5	11683715	Fat content	AX-171618826	CDS	+	LOC110523258	D-dopachrome decarboxylase-A-like
0.527357	5	11595629	Fat content	AX-171622137	5'UTR	-	chchd10	coiled-coil-helix-coiled-coil-helix domain containing 10
0.527172	5	11592183	Fat content	AX-89965405	3'UTR	-	chchd10	coiled-coil-helix-coiled-coil-helix domain containing 10
0.527012	5	11156693	Fat content	AX-171640767	CDS	+	fpgs	folylpolyglutamate synthase
0.52691	20	6110575	Fat content	AX-171617094	CDS	+	dhrs7c	dehydrogenase/reductase 7C
0.526872	20	6110795	Fat content	AX-171601413	3'UTR	+	dhrs7c	dehydrogenase/reductase 7C
0.526848	10	43839502	Fat content	AX-171608224	5'UTR	-	LOC110534132	alpha-actinin-3
0.526806	3	77958811	Fat content	AX-171639604	CDS	+	LOC110520596	PTB domain-containing engulfment adapter protein 1-like
0.526659	20	6025410	Fat content	AX-171626802	3'UTR	-	LOC110498880	myosin phosphatase Rho-interacting protein-like
0.52631	16	30720473	Fat content	AX-171610291	CDS	+	vnp	ventricular natriuretic peptide
0.526274	18	49669173	Fat content	AX-171636111	3'UTR	+	LOC110496582	oxysterol-binding protein-related protein 3-like
0.526101	5	11656150	Fat content	AX-172563449	CDS	-	LOC110523257	SWI/SNF-related matrix-associated actin-dependent regulator of chromatin subfamily B member 1-A-like
0.526086	17	17014386	Fat content	AX-171610691	CDS	+	LOC110493717	T-complex protein 1 subunit delta-like
0.526079	20	5709912	Fat content	AX-171597287	3'UTR	+	LOC110498870	protein Tob1-like
0.526073	20	5709354	Fat content	AX-171597289	3'UTR	+	LOC110498870	protein Tob1-like
0.525952	5	33380551	Fat content	AX-171614340	3'UTR	-	LOC110523715	calponin homology domain-containing protein DDB_G0272472-like
0.525828	10	43842153	Fat content	AX-172562427	N/A	N/A	N/A	N/A
0.525547	5	33337957	Fat content	AX-172548016	N/A	N/A	N/A	N/A
0.525283	7	38184060	Fat content	AX-171618907	CDS	+	LOC110527885	class E basic helix-loop-helix protein 40-like
0.5242	1	6685455	Fat content	AX-172563272	3'UTR	-	LOC110533608	thromboxane A2 receptor-like
0.523822	3	29134409	Fat content	AX-171618678	CDS	+	LOC110515629	nuclear receptor subfamily 1 group D member 2-like
0.52341	20	13176195	Fat content	AX-171611887	3'UTR	+	LOC110499018	pleckstrin homology domain-containing family A member 1-like
0.523318	3	29137648	Fat content	AX-171618677	CDS	+	LOC110515629	nuclear receptor subfamily 1 group D member 2-like
0.52324	16	30720530	Fat content	AX-171610290	CDS	+	vnp	ventricular natriuretic peptide
0.523129	5	11563957	Fat content	AX-172552949	3'UTR	+	LOC110523253	ral guanine nucleotide dissociation stimulator-like
0.522989	2	7112526	Fat content	AX-171629114	3'UTR	+	LOC110537775	zinc-binding protein A33-like
0.522965	14	74877765	Fat content	AX-171625245	3'UTR	+	b4galt7	beta-1,4-galactosyltransferase 7
0.522959	2	7009139	Fat content	AX-172564027	5'UTR	-	LOC110537615	cornifelin homolog
0.522929	10	39427813	Fat content	AX-171643098	3'UTR	-	LOC110533960	chromosome-associated kinesin KIF4-like
0.52285	2	76020999	Fat content	AX-171629182	CDS	+	LOC110502363	kinesin-like protein KIF21A
0.522823	2	7386337	Fat content	AX-171604748	N/A	N/A	N/A	N/A
0.522809	2	7364871	Fat content	AX-172550915	CDS	+	LOC110537658	rho guanine nucleotide exchange factor 1-like
0.522495	2	7007462	Fat content	AX-171606203	3'UTR	-	LOC110537615	cornifelin homolog
0.522327	2	7008563	Fat content	AX-171606202	CDS	-	LOC110537615	cornifelin homolog
0.522245	1	49032100	Fat content	AX-89958000	CDS	+	LOC110524698	dynamin-1-like protein
0.522111	1	5662778	Fat content	AX-171599115	3'UTR	-	LOC110531220	mucin-2-like
0.521972	5	599566	Fat content	AX-172557021	CDS	-	LOC110523074	YTH domain-containing protein 1-like
0.521927	1	5662522	Fat content	AX-171599119	3'UTR	-	LOC110531220	mucin-2-like
0.521645	1	5532794	Fat content	AX-172547405	mRNA	+	acap2	ArfGAP with coiled-coil, ankyrin repeat and PH domains 2
0.52163	1	5555854	Fat content	AX-171619584	CDS	-	psmd1	proteasome 26S subunit, non-ATPase 1
0.521599	3	29138450	Fat content	AX-172561417	3'UTR	+	LOC110515629	nuclear receptor subfamily 1 group D member 2-like
0.521377	1	5662763	Fat content	AX-171599116	3'UTR	-	LOC110531220	mucin-2-like
0.521339	1	5662733	Fat content	AX-171599117	3'UTR	-	LOC110531220	mucin-2-like
0.521315	20	12119939	Fat content	AX-171618329	CDS	+	rbp4	retinol binding protein 4
0.521297	19	21066830	Fat content	AX-171636481	CDS	+	txndc16	thioredoxin domain containing 16
0.521261	17	16777330	Fat content	AX-171610684	3'UTR	-	LOC110493707	26S proteasome non-ATPase regulatory subunit 12
0.521027	14	74873137	Fat content	AX-171599596	3'UTR	+	LOC110489185	transmembrane emp24 domain-containing protein 9-like
0.520941	3	15108839	Fat content	AX-171602950	3'UTR	+	LOC110509154	polyhomeotic-like protein 1
0.520911	10	43822864	Fat content	AX-171608229	CDS	-	LOC110534132	alpha-actinin-3
0.520887	17	16777395	Fat content	AX-171610685	3'UTR	-	LOC110493707	26S proteasome non-ATPase regulatory subunit 12
0.520882	14	74873383	Fat content	AX-171599597	3'UTR	+	LOC110489185	transmembrane emp24 domain-containing protein 9-like
0.520696	7	11442092	Fat content	AX-171597630	CDS	+	LOC100136600	ATP synthase subunit beta, mitochondrial
0.520486	1	5601017	Fat content	AX-171599924	CDS	-	psmd1	proteasome 26S subunit, non-ATPase 1
0.520417	3	15110600	Fat content	AX-172553126	N/A	N/A	N/A	N/A
0.520324	17	16779717	Fat content	AX-171610687	CDS	-	LOC110493707	26S proteasome non-ATPase regulatory subunit 12
0.520212	3	15121029	Fat content	AX-89964754	CDS	-	LOC110509171	glutathione S-transferase kappa 1-like
0.520182	17	17013756	Fat content	AX-171610690	CDS	+	LOC110493717	T-complex protein 1 subunit delta-like
0.520157	1	5605984	Fat content	AX-171599926	CDS	-	psmd1	proteasome 26S subunit, non-ATPase 1
0.519991	5	612232	Fat content	AX-171630789	5'UTR	-	LOC110523074	YTH domain-containing protein 1-like
0.519983	1	5662699	Fat content	AX-171599118	3'UTR	-	LOC110531220	mucin-2-like
0.519918	17	16781834	Fat content	AX-171610689	CDS	-	LOC110493707	26S proteasome non-ATPase regulatory subunit 12
0.519863	17	16879799	Fat content	AX-171635818	3'UTR	+	LOC110493711	nucleolar protein 11-like
0.519766	5	34051507	Fat content	AX-171640331	CDS	-	LOC110523735	autism susceptibility gene 2 protein-like
0.519584	3	10941228	Fat content	AX-171602085	CDS	+	LOC100135938	extracellular matrix protein 1
0.51946	3	10553251	Fat content	AX-171599537	3'UTR	-	LOC110508220	protein transport protein Sec61 subunit beta-like
0.518904	19	20268134	Fat content	AX-171616928	CDS	-	LOC110497520	programmed cell death protein 4-like
0.518901	3	10954430	Fat content	AX-172548302	mRNA	+	LOC100135938	extracellular matrix protein 1
0.518878	3	10941237	Fat content	AX-171602086	CDS	+	LOC100135938	extracellular matrix protein 1
0.518804	5	735949	Fat content	AX-171606746	CDS	-	LOC110523076	leucine-rich repeat-containing protein 19-like
0.518722	3	15060658	Fat content	AX-171628122	3'UTR	-	LOC110509122	rho guanine nucleotide exchange factor 5-like
0.51849	20	12276472	Fat content	AX-172557323	N/A	N/A	N/A	N/A
0.518427	3	10974051	Fat content	AX-171626187	CDS	+	LOC110508369	phosphatidylinositol 4-phosphate 5-kinase type-1 alpha-like
0.518396	5	33924449	Fat content	AX-171640325	N/A	N/A	N/A	N/A
0.518237	1	5606008	Fat content	AX-171599927	CDS	-	psmd1	proteasome 26S subunit, non-ATPase 1
0.518125	15	23432825	Fat content	AX-171609740	mRNA	+	LOC110489897	protein CDV3 homolog
0.518067	1	5628380	Fat content	AX-172548083	CDS	-	c1h2orf72	chromosome 1 C2orf72 homolog
0.518053	3	29138274	Fat content	AX-171621973	3'UTR	+	LOC110515629	nuclear receptor subfamily 1 group D member 2-like
0.51779	3	29138441	Fat content	AX-171613712	3'UTR	+	LOC110515629	nuclear receptor subfamily 1 group D member 2-like
0.517777	1	7722443	Fat content	AX-172561642	3'UTR	-	LOC110533913	lysine-specific demethylase 4B-like
0.51766	1	6740178	Fat content	AX-172559481	mRNA	-	LOC110522842	receptor-type tyrosine-protein phosphatase S-like
0.5176	19	28442701	Fat content	AX-171611268	CDS	+	LOC110497655	HHIP-like protein 1
0.517585	2	68796686	Fat content	AX-171614842	3'UTR	+	LOC110498015	protein-methionine sulfoxide oxidase mical3a-like
0.517301	5	33999026	Fat content	AX-172547342	mRNA	-	LOC110523736	synaptic vesicle 2-related protein-like
0.517252	2	68795186	Fat content	AX-172560854	3'UTR	+	LOC110498015	protein-methionine sulfoxide oxidase mical3a-like
0.517086	5	34041208	Fat content	AX-172561502	3'UTR	-	LOC110523742	BTB/POZ domain-containing adapter for CUL3-mediated RhoA degradation protein 3
0.517049	3	10242781	Fat content	AX-171599141	CDS	+	virma	vir like m6A methyltransferase associated
0.517027	5	34041992	Fat content	AX-171640328	3'UTR	-	LOC110523742	BTB/POZ domain-containing adapter for CUL3-mediated RhoA degradation protein 3
0.517004	19	28298950	Fat content	AX-171636539	N/A	N/A	N/A	N/A
0.516831	8	65720492	Fat content	AX-171642203	5'UTR	-	gpaa1	glycosylphosphatidylinositol anchor attachment 1
0.51676	15	23430930	Fat content	AX-171609741	CDS	+	LOC110489897	protein CDV3 homolog
0.516547	1	6610385	Fat content	AX-171632461	CDS	+	ftsj3	FtsJ RNA methyltransferase homolog 3
0.516121	1	7723737	Fat content	AX-171620823	CDS	-	LOC110533913	lysine-specific demethylase 4B-like
0.515909	19	28638113	Fat content	AX-171636543	CDS	-	jmjd7	jumonji domain containing 7
0.515716	19	28297729	Fat content	AX-172557454	N/A	N/A	N/A	N/A
0.515554	10	34812751	Fat content	AX-171632688	CDS	+	LOC110533848	immunoglobulin-binding protein 1-like
0.515498	7	38184496	Fat content	AX-171615362	3'UTR	+	LOC110527885	class E basic helix-loop-helix protein 40-like
0.515473	5	33898678	Fat content	AX-171640323	3'UTR	-	LOC110523744	transmembrane protein 119-like
0.515455	5	33810789	Fat content	AX-172561463	3'UTR	+	setd1b	SET domain containing 1B
0.515159	3	29168614	Fat content	AX-171639534	3'UTR	+	LOC110515656	retinoic acid receptor beta-like
0.515011	5	33897107	Fat content	AX-171614348	3'UTR	+	iscub	iron-sulfur cluster scaffold protein b
0.514974	5	33822557	Fat content	AX-171614342	3'UTR	-	LOC110523730	integral membrane protein DGCR2/IDD-like
0.514928	3	29194875	Fat content	AX-171639531	CDS	+	LOC110515712	uncharacterized LOC110515712
0.514926	3	29184355	Fat content	AX-171639533	CDS	+	LOC110515724	septin-7-like
0.514875	5	33897029	Fat content	AX-171614347	3'UTR	+	iscub	iron-sulfur cluster scaffold protein b
0.514783	16	38894024	Fat content	AX-171610001	3'UTR	-	LOC110492027	junctophilin-2-like
0.514296	3	29137667	Fat content	AX-171618676	CDS	+	LOC110515629	nuclear receptor subfamily 1 group D member 2-like
0.514038	17	17010921	Fat content	AX-172563511	5'UTR	+	LOC110493717	T-complex protein 1 subunit delta-like
0.513622	3	29227799	Fat content	AX-171639529	CDS	+	LOC110515778	WD repeat-containing protein mio-like
0.513549	3	29206545	Fat content	AX-171629785	3'UTR	+	LOC110515712	uncharacterized LOC110515712
0.513548	5	34906271	Fat content	AX-171640344	CDS	+	wdr70	WD repeat domain 70
0.513526	5	34842310	Fat content	AX-171640342	CDS	+	wdr70	WD repeat domain 70
0.513277	1	5604402	Fat content	AX-171599925	CDS	-	psmd1	proteasome 26S subunit, non-ATPase 1
0.51273	7	38185256	Fat content	AX-171615361	3'UTR	+	LOC110527885	class E basic helix-loop-helix protein 40-like
0.512712	1	25414665	Fat content	AX-171607541	CDS	+	LOC110520559	aspartate aminotransferase, mitochondrial-like
0.512676	1	55315615	Fat content	AX-171607563	3'UTR	-	LOC110525737	adenosine kinase-like
0.512308	20	12129646	Fat content	AX-171631217	3'UTR	-	LOC110499011	centrosomal protein of 55 kDa-like
0.511977	20	12138869	Fat content	AX-171637240	CDS	-	LOC110499011	centrosomal protein of 55 kDa-like
0.511962	20	12165546	Fat content	AX-171637238	CDS	+	LOC110499012	myoferlin-like
0.511921	10	32625602	Fat content	AX-171606807	3'UTR	-	LOC110533103	transgelin-3-like
0.511917	10	32773726	Fat content	AX-171596839	CDS	-	ucp2a	uncoupling protein 2A
0.511828	25	66720817	Fat content	AX-171608738	CDS	+	LOC110505735	NF-kappa-B inhibitor alpha-like
0.511727	3	29255455	Fat content	AX-171639524	CDS	-	LOC110515845	islet cell autoantigen 1-like
0.51166	19	26441670	Fat content	AX-171611195	N/A	N/A	N/A	N/A
0.511595	16	38894370	Fat content	AX-171610004	3'UTR	-	LOC110492027	junctophilin-2-like
0.511561	16	38894062	Fat content	AX-171610002	3'UTR	-	LOC110492027	junctophilin-2-like
0.511301	5	33896708	Fat content	AX-172559547	CDS	+	iscub	iron-sulfur cluster scaffold protein b
0.511218	1	8387167	Fat content	AX-171644094	3'UTR	+	LOC110534779	oxygen-dependent coproporphyrinogen-III oxidase, mitochondrial-like
0.511024	3	29234577	Fat content	AX-172562251	3'UTR	+	LOC110515778	WD repeat-containing protein mio-like
0.510758	1	8381985	Fat content	AX-171645212	CDS	+	LOC110534779	oxygen-dependent coproporphyrinogen-III oxidase, mitochondrial-like
0.510624	25	66451031	Fat content	AX-171613414	N/A	N/A	N/A	N/A
0.510577	25	66691998	Fat content	AX-172560784	3'UTR	+	LOC110505733	ral GTPase-activating protein subunit alpha-1-like
0.510387	3	28523714	Fat content	AX-172548433	3'UTR	-	LOC110515384	raftlin-like
0.510361	3	28930069	Fat content	AX-171639537	3'UTR	+	LOC110515539	m-AAA protease-interacting protein 1, mitochondrial-like
0.510349	16	38895221	Fat content	AX-171610005	3'UTR	-	LOC110492027	junctophilin-2-like
0.51018	16	38895669	Fat content	AX-171610007	3'UTR	-	LOC110492027	junctophilin-2-like
0.510139	20	12119844	Fat content	AX-171618330	CDS	+	rbp4	retinol binding protein 4
0.510112	7	38708026	Fat content	AX-171641790	CDS	-	LOC110527893	catechol O-methyltransferase-like
0.510042	1	5952039	Fat content	AX-171604218	N/A	N/A	N/A	N/A
0.510021	20	12119855	Fat content	AX-171611888	CDS	+	rbp4	retinol binding protein 4
0.509887	19	28459141	Fat content	AX-171611269	3'UTR	-	haus2	HAUS augmin like complex subunit 2
0.509871	19	28506794	Fat content	AX-172547063	3'UTR	+	LOC110497658	tyrosine-protein kinase receptor TYRO3-like
0.509864	5	86510807	Fat content	AX-171606094	3'UTR	-	LOC110524831	WW domain-containing transcription regulator protein 1-like
0.509511	3	10235084	Fat content	AX-171630515	CDS	+	virma	vir like m6A methyltransferase associated
0.509234	3	29250200	Fat content	AX-172546759	3'UTR	+	LOC110515810	glucocorticoid-induced transcript 1 protein-like
0.509207	20	12119020	Fat content	AX-89974189	CDS	+	rbp4	retinol binding protein 4
0.509205	16	38897103	Fat content	AX-171610008	CDS	-	LOC110492027	junctophilin-2-like
0.509193	5	36124603	Fat content	AX-171640511	3'UTR	+	LOC110523781	interleukin-7 receptor subunit alpha-like
0.509179	16	38897962	Fat content	AX-171618049	CDS	-	LOC110492027	junctophilin-2-like
0.508526	14	75046230	Fat content	AX-171644363	CDS	-	LOC110489191	annexin A6-like
0.508123	23	27649613	Fat content	AX-172558665	CDS	+	LOC110502687	dystonin-like
0.507925	5	34803562	Fat content	AX-171640340	3'UTR	+	LOC110523762	ankyrin repeat and LEM domain-containing protein 2-like
0.507763	14	75047544	Fat content	AX-172556052	CDS	-	LOC110489191	annexin A6-like
0.507583	5	11459155	Fat content	AX-171626011	CDS	-	zer1	zyg-11 related cell cycle regulator
0.507483	5	4923800	Fat content	AX-171617292	mRNA	-	LOC110523130	ras-specific guanine nucleotide-releasing factor RalGPS1-like
0.507306	3	29252506	Fat content	AX-171613711	3'UTR	-	LOC110515845	islet cell autoantigen 1-like
0.507032	5	4610934	Fat content	AX-172550553	N/A	N/A	N/A	N/A
0.506777	23	27681751	Fat content	AX-172558570	CDS	+	LOC110502687	dystonin-like
0.506772	19	28549524	Fat content	AX-172557128	N/A	N/A	N/A	N/A
0.506734	5	4911993	Fat content	AX-172553394	mRNA	-	LOC110523130	ras-specific guanine nucleotide-releasing factor RalGPS1-like
0.506606	5	36135390	Fat content	AX-171640509	3'UTR	-	lmbrd2	LMBR1 domain containing 2
0.506152	9	5634243	Fat content	AX-171616113	3'UTR	-	LOC110531452	ribonuclease kappa-A-like
0.50615	9	5759318	Fat content	AX-171598047	CDS	+	LOC110531454	mucin-3B-like
0.506112	16	38897936	Fat content	AX-171610009	CDS	-	LOC110492027	junctophilin-2-like
0.505829	2	76046184	Fat content	AX-172554625	mRNA	+	LOC110502363	kinesin-like protein KIF21A
0.505588	2	7472068	Fat content	AX-171627581	3'UTR	-	LOC110537847	39S ribosomal protein L17, mitochondrial-like
0.50554	14	75055923	Fat content	AX-171602107	CDS	-	LOC110489191	annexin A6-like
0.505485	14	74959837	Fat content	AX-172551060	N/A	N/A	N/A	N/A
0.505426	1	25379760	Fat content	AX-171632253	5'UTR	+	LOC110520537	purine nucleoside phosphorylase-like
0.505265	1	25165394	Fat content	AX-172561203	3'UTR	+	mbtps1	membrane bound transcription factor peptidase, site 1
0.505229	16	38897450	Fat content	AX-171618047	CDS	-	LOC110492027	junctophilin-2-like
0.505144	9	5634567	Fat content	AX-171622421	3'UTR	-	LOC110531452	ribonuclease kappa-A-like
0.505136	2	76136115	Fat content	AX-172554778	3'UTR	-	LOC110499762	carboxypeptidase A2-like
0.505104	7	37116158	Fat content	AX-89966158	CDS	+	shq1	SHQ1, H/ACA ribonucleoprotein assembly factor
0.505095	10	43820895	Fat content	AX-171608231	CDS	-	LOC110534132	alpha-actinin-3
0.505085	2	7386919	Fat content	AX-172547138	N/A	N/A	N/A	N/A
0.505004	9	5640786	Fat content	AX-171642558	CDS	+	LOC110531451	chromatin complexes subunit BAP18-like
0.504699	9	5648982	Fat content	AX-171642557	3'UTR	+	LOC110531451	chromatin complexes subunit BAP18-like
0.504625	3	9753530	Fat content	AX-172555561	5'UTR	-	LOC110507826	peroxisomal carnitine O-octanoyltransferase-like
0.504281	5	33878454	Fat content	AX-89917812	CDS	-	LOC100136107	chemokine receptor-like protein 1
0.504253	10	43822574	Fat content	AX-171608230	CDS	-	LOC110534132	alpha-actinin-3
0.504235	2	76049710	Fat content	AX-171629184	3'UTR	+	LOC110502363	kinesin-like protein KIF21A
0.504009	23	27661270	Fat content	AX-172558302	CDS	+	LOC110502687	dystonin-like
0.504004	14	75055926	Fat content	AX-171602106	CDS	-	LOC110489191	annexin A6-like
0.503904	16	38897522	Fat content	AX-171618048	CDS	-	LOC110492027	junctophilin-2-like
0.503843	5	33870100	Fat content	AX-171614346	CDS	-	rnf185	ring finger protein 185
0.503652	16	38914686	Fat content	AX-171618051	N/A	N/A	N/A	N/A
0.503539	16	38915110	Fat content	AX-171610010	N/A	N/A	N/A	N/A
0.5035	1	25406091	Fat content	AX-171632251	3'UTR	+	LOC110520547	calretinin-like
0.503357	3	10220329	Fat content	AX-171644284	5'UTR	-	LOC110507918	epithelial splicing regulatory protein 1-like
0.503297	12	32933291	Fat content	AX-172559259	lnc_RNA	-	LOC110537525	uncharacterized LOC110537525
0.503219	12	32261320	Fat content	AX-172555199	CDS	+	LOC110537515	delta-sarcoglycan-like
0.503129	5	35993948	Fat content	AX-172562972	3'UTR	+	LOC100653455	leukemia inhibitory factor receptor
0.502591	1	24766001	Fat content	AX-171632260	CDS	-	LOC110520365	protein FAM65A-like
0.502391	12	32856228	Fat content	AX-171633711	3'UTR	-	LOC110537522	AT-rich interactive domain-containing protein 5B-like
0.502117	5	11773043	Fat content	AX-171640592	CDS	-	wdr34	WD repeat domain 34
0.502046	1	24977678	Fat content	AX-172559352	5'UTR	-	LOC110520440	ran-binding protein 10
0.501933	1	8452700	Fat content	AX-172550934	5'UTR	+	LOC110535183	nexilin-like
0.501838	12	32324753	Fat content	AX-171611432	3'UTR	+	LOC110537515	delta-sarcoglycan-like
0.501672	1	25165148	Fat content	AX-171607545	3'UTR	+	mbtps1	membrane bound transcription factor peptidase, site 1
0.501224	7	11312252	Fat content	AX-171641349	CDS	-	LOC110527407	zinc finger protein Dzip1-like
0.501205	10	34184875	Fat content	AX-171643076	3'UTR	+	LOC110533839	protein YIPF6
0.501086	1	7805729	Fat content	AX-171607843	3'UTR	-	LOC110533997	E3 ubiquitin-protein ligase UHRF1-like
0.501086	1	7805198	Fat content	AX-172562546	3'UTR	-	LOC110533997	E3 ubiquitin-protein ligase UHRF1-like
0.50093	18	49108133	Fat content	AX-171611072	3'UTR	+	LOC110496562	chromobox protein homolog 3-like
0.500578	5	86512240	Fat content	AX-171606084	3'UTR	+	LOC110524832	transmembrane 4 L6 family member 4-like
0.50055	5	35989013	Fat content	AX-171640512	CDS	+	LOC100653455	leukemia inhibitory factor receptor
0.500225	5	35964848	Fat content	AX-171640516	CDS	+	LOC110523779	rapamycin-insensitive companion of mTOR-like
0.500157	14	75062119	Fat content	AX-172551419	CDS	-	LOC110489191	annexin A6-like
0.499975	1	7905236	Fat content	AX-172559733	3'UTR	+	LOC110523899	dynamin-like 120 kDa protein, mitochondrial
0.49994	7	11442455	Fat content	AX-171597631	CDS	+	LOC100136600	ATP synthase subunit beta, mitochondrial
0.499796	1	24693852	Fat content	AX-171629033	CDS	-	LOC110520340	craniofacial development protein 1-like
0.499761	3	10193263	Fat content	AX-171626017	3'UTR	+	LOC110507990	band 4.1-like protein 4B
0.499754	14	75068864	Fat content	AX-89972441	5'UTR	-	LOC110489191	annexin A6-like
0.4997	3	10202746	Fat content	AX-172553455	mRNA	-	LOC110507918	epithelial splicing regulatory protein 1-like
0.498928	1	24699778	Fat content	AX-172547192	N/A	N/A	N/A	N/A
0.498914	14	75098577	Fat content	AX-171627609	CDS	+	LOC110489197	cationic amino acid transporter 2-like
0.498665	8	65709679	Fat content	AX-171642200	CDS	-	gpaa1	glycosylphosphatidylinositol anchor attachment 1
0.498627	9	5649377	Fat content	AX-172562376	3'UTR	+	LOC110531451	chromatin complexes subunit BAP18-like
0.49862	1	24749972	Fat content	AX-171607548	N/A	N/A	N/A	N/A
0.498531	1	24700078	Fat content	AX-172549394	N/A	N/A	N/A	N/A
0.498503	5	33868259	Fat content	AX-171614345	3'UTR	-	rnf185	ring finger protein 185
0.498255	10	32880970	Fat content	AX-172559021	3'UTR	+	LOC110533796	diablo homolog, mitochondrial-like
0.498069	1	8224804	Fat content	AX-171640279	CDS	+	ccdc50	coiled-coil domain containing 50
0.497961	20	12038012	Fat content	AX-172557565	CDS	-	LOC110499007	solute carrier family 35 member G1-like
0.497798	20	12032612	Fat content	AX-171637245	CDS	-	LOC110499007	solute carrier family 35 member G1-like
0.497536	10	35970188	Fat content	AX-171617808	CDS	+	LOC110533873	unconventional myosin-XVIIIa-like
0.497326	3	10129596	Fat content	AX-172554842	mRNA	+	LOC110520777	band 4.1-like protein 4B
0.497275	3	10175314	Fat content	AX-171625568	mRNA	-	LOC110507918	epithelial splicing regulatory protein 1-like
0.497184	10	43904753	Fat content	AX-171608217	3'UTR	-	LOC110534139	EH domain-binding protein 1-like protein 1
0.497138	14	74872198	Fat content	AX-171599593	3'UTR	+	LOC110489185	transmembrane emp24 domain-containing protein 9-like
0.496355	10	32880286	Fat content	AX-171607984	3'UTR	+	LOC110533796	diablo homolog, mitochondrial-like
0.496349	2	72370220	Fat content	AX-172559034	5'UTR	-	dnajc24	DnaJ heat shock protein family (Hsp40) member C24
0.496156	20	11928038	Fat content	AX-172558216	N/A	N/A	N/A	N/A
0.495483	10	40021833	Fat content	AX-89930172	3'UTR	-	LOC110533991	adenylosuccinate synthetase isozyme 2-like
0.495209	10	43233919	Fat content	AX-171608029	CDS	-	LOC110534123	glycogen phosphorylase, muscle form-like
0.494926	10	43235255	Fat content	AX-171608028	CDS	-	LOC110534123	glycogen phosphorylase, muscle form-like
0.494924	1	8265417	Fat content	AX-172548122	3'UTR	+	LOC110534540	claudin-1-like
0.494902	10	43235651	Fat content	AX-171608027	CDS	-	LOC110534123	glycogen phosphorylase, muscle form-like
0.494237	2	72351026	Fat content	AX-171636967	CDS	-	dnajc24	DnaJ heat shock protein family (Hsp40) member C24
0.493837	10	39928976	Fat content	AX-89948116	CDS	-	LOC110533987	peroxiredoxin-5, mitochondrial-like
0.49356	10	39926378	Fat content	AX-171596856	CDS	-	LOC110533987	peroxiredoxin-5, mitochondrial-like
0.493559	10	39925942	Fat content	AX-171596855	3'UTR	-	LOC110533987	peroxiredoxin-5, mitochondrial-like
0.493464	10	39928682	Fat content	AX-171596858	CDS	-	LOC110533987	peroxiredoxin-5, mitochondrial-like
0.493425	6	61586208	Fat content	AX-171615000	3'UTR	-	LOC110526380	ubiquitin carboxyl-terminal hydrolase 47-like
0.493295	7	38778704	Fat content	AX-171615360	CDS	-	LOC110527896	CXXC-type zinc finger protein 1-like
0.493133	3	12988952	Fat content	AX-172556054	CDS	-	tg	thyroglobulin
0.493042	1	24650265	Fat content	AX-89934854	3'UTR	-	LOC110520340	craniofacial development protein 1-like
0.492774	3	9457603	Fat content	AX-171629929	N/A	N/A	N/A	N/A
0.492468	1	5531492	Fat content	AX-172549323	mRNA	+	acap2	ArfGAP with coiled-coil, ankyrin repeat and PH domains 2
0.492465	20	13748051	Fat content	AX-171621563	CDS	+	LOC110499042	uncharacterized LOC110499042
0.492464	3	9400875	Fat content	AX-172555711	mRNA	-	LOC110507651	uncharacterized LOC110507651
0.492207	1	25161134	Fat content	AX-171607547	CDS	+	mbtps1	membrane bound transcription factor peptidase, site 1
0.49187	10	34183838	Fat content	AX-171596818	3'UTR	+	LOC110533839	protein YIPF6
0.491832	2	72784214	Fat content	AX-171611568	3'UTR	-	LOC110499075	AMP deaminase 3-like
0.491766	10	39762125	Fat content	AX-171596850	CDS	+	LOC110533975	bcl2-associated agonist of cell death-like
0.491624	20	11516387	Fat content	AX-171611890	3'UTR	-	LOC110498989	actin, aortic smooth muscle
0.491486	7	38811723	Fat content	AX-172556927	CDS	-	LOC110527898	transcription factor E3-like
0.491426	10	32774068	Fat content	AX-171596838	CDS	-	ucp2a	uncoupling protein 2A
0.491126	20	11579734	Fat content	AX-171637253	CDS	+	LOC100135996	VHSV-induced protein-4
0.490865	3	9645321	Fat content	AX-171644374	CDS	+	LOC110507764	solute carrier family 25 member 40-like
0.49075	20	11927412	Fat content	AX-172546891	N/A	N/A	N/A	N/A
0.490743	20	11679930	Fat content	AX-171637251	3'UTR	-	LOC110498995	kinesin-like protein KIF20B
0.490731	3	9706276	Fat content	AX-171645007	3'UTR	-	LOC110507826	peroxisomal carnitine O-octanoyltransferase-like
0.490723	20	11580366	Fat content	AX-172557597	CDS	+	LOC100135996	VHSV-induced protein-4
0.490664	3	9691314	Fat content	AX-171644270	CDS	+	LOC110507788	phosphatidylcholine translocator ABCB4-like
0.490505	3	12574269	Fat content	AX-171598527	3'UTR	+	LOC110520849	28S ribosomal protein S29, mitochondrial-like
0.490103	5	11760794	Fat content	AX-172561806	CDS	+	LOC110523261	spectrin alpha chain, non-erythrocytic 1
0.489889	2	72527223	Fat content	AX-172552869	CDS	+	LOC110499026	metallophosphoesterase MPPED2-like
0.489757	20	13414251	Fat content	AX-171637216	CDS	-	LOC110499027	MMS19 nucleotide excision repair protein homolog
0.489656	10	35974956	Fat content	AX-171607996	3'UTR	+	LOC110533873	unconventional myosin-XVIIIa-like
0.489613	3	9750587	Fat content	AX-171617461	CDS	-	LOC110507826	peroxisomal carnitine O-octanoyltransferase-like
0.489585	3	9741588	Fat content	AX-171617459	CDS	-	LOC110507826	peroxisomal carnitine O-octanoyltransferase-like
0.489581	2	72550678	Fat content	AX-171627913	3'UTR	+	LOC110499026	metallophosphoesterase MPPED2-like
0.489514	20	13379004	Fat content	AX-171637220	3'UTR	-	c20h16orf62	chromosome 20 C16orf62 homolog
0.489473	1	25143406	Fat content	AX-172562980	CDS	+	mbtps1	membrane bound transcription factor peptidase, site 1
0.48936	20	13408274	Fat content	AX-171637217	CDS	+	LOC110499029	probable palmitoyltransferase ZDHHC16
0.489333	12	31707132	Fat content	AX-171611433	CDS	+	mrpl22	mitochondrial ribosomal protein L22
0.489333	6	61578946	Fat content	AX-171641192	5'UTR	-	LOC110526379	F-actin-methionine sulfoxide oxidase MICAL2-like
0.489272	20	11338913	Fat content	AX-89929597	3'UTR	-	LOC110498983	ATPase family AAA domain-containing protein 1-B
0.489231	12	31642456	Fat content	AX-171611434	3'UTR	+	LOC110537512	CCR4-NOT transcription complex subunit 8
0.489228	12	31642335	Fat content	AX-171611435	3'UTR	+	LOC110537512	CCR4-NOT transcription complex subunit 8
0.488839	20	11488958	Fat content	AX-171611893	3'UTR	+	LOC110498985	lysosomal acid lipase/cholesteryl ester hydrolase-like
0.488761	3	15057982	Fat content	AX-171620077	5'UTR	-	LOC110509134	gamma-aminobutyric acid receptor-associated protein-like 1
0.488576	10	39685347	Fat content	AX-89973132	CDS	+	fkbp2	FK506 binding protein 2
0.488414	5	36482364	Fat content	AX-171614517	CDS	+	amacr	alpha-methylacyl-CoA racemase
0.488191	20	11488979	Fat content	AX-171611892	3'UTR	+	LOC110498985	lysosomal acid lipase/cholesteryl ester hydrolase-like
0.488067	5	33825009	Fat content	AX-89926527	CDS	-	LOC110523730	integral membrane protein DGCR2/IDD-like
0.487837	20	11516152	Fat content	AX-171611891	3'UTR	-	LOC110498989	actin, aortic smooth muscle
0.487824	5	36464708	Fat content	AX-172560322	CDS	+	amacr	alpha-methylacyl-CoA racemase
0.487634	5	36563477	Fat content	AX-171622123	CDS	+	LOC110523799	ankycorbin-like
0.487562	3	9532389	Fat content	AX-172547822	lnc_RNA	-	N/A	N/A
0.487446	2	7007341	Fat content	AX-171606205	3'UTR	-	LOC110537615	cornifelin homolog
0.487347	25	66450897	Fat content	AX-171613415	N/A	N/A	N/A	N/A
0.487261	19	20268084	Fat content	AX-171599744	CDS	-	LOC110497520	programmed cell death protein 4-like
0.487259	19	20266336	Fat content	AX-172549083	CDS	-	LOC110497520	programmed cell death protein 4-like
0.487144	1	25084036	Fat content	AX-171632254	CDS	+	LOC110520494	neuritin-like
0.487035	5	36552593	Fat content	AX-172560167	CDS	+	LOC110523799	ankycorbin-like
0.486903	18	48965357	Fat content	AX-172562564	CDS	-	LOC110496559	collagen alpha-2(IX) chain-like
0.486851	10	34913476	Fat content	AX-171622623	3'UTR	-	c10hxorf57	chromosome 10 CXorf57 homolog
0.486848	18	48980246	Fat content	AX-172563451	N/A	N/A	N/A	N/A
0.486637	5	36483074	Fat content	AX-171614516	3'UTR	+	amacr	alpha-methylacyl-CoA racemase
0.486597	10	43230767	Fat content	AX-171608035	3'UTR	-	LOC110534123	glycogen phosphorylase, muscle form-like
0.486447	10	34861588	Fat content	AX-171622625	3'UTR	-	LOC110533854	TBC1 domain family member 8B-like
0.486403	17	17328460	Fat content	AX-171635830	3'UTR	-	LOC110493163	vacuolar protein sorting-associated protein 54-like
0.486258	1	25029571	Fat content	AX-172563490	N/A	N/A	N/A	N/A
0.486078	10	32625400	Fat content	AX-171606805	3'UTR	-	LOC110533103	transgelin-3-like
0.486045	20	13440665	Fat content	AX-172557741	N/A	N/A	N/A	N/A
0.485782	5	33867654	Fat content	AX-172563808	3'UTR	+	rnf185	ring finger protein 185
0.485657	20	13467494	Fat content	AX-172547419	N/A	N/A	N/A	N/A
0.485639	20	13368662	Fat content	AX-171637223	CDS	+	LOC110499024	SUN domain-containing protein 1-like
0.485567	3	12696063	Fat content	AX-171644611	5'UTR	-	LOC110520876	cellular retinoic acid-binding protein 2-like
0.485408	19	28991727	Fat content	AX-171636548	3'UTR	-	arid4a	AT-rich interaction domain 4A
0.485379	17	17418481	Fat content	AX-172547758	CDS	+	LOC110493728	aftiphilin-like
0.485345	20	13631910	Fat content	AX-172557840	3'UTR	+	LOC110499037	rho GTPase-activating protein 22-like
0.485341	17	17432524	Fat content	AX-171628421	3'UTR	-	LOC110493729	SERTA domain-containing protein 2-like
0.485329	20	13501869	Fat content	AX-171637213	CDS	-	LOC110499034	retinol-binding protein 3-like
0.485229	3	9467155	Fat content	AX-171604854	CDS	+	LOC110507681	selenium-binding protein 1-like
0.485178	3	12047042	Fat content	AX-171617606	CDS	+	LOC110520886	protein S100-A1-like
0.485172	3	12047020	Fat content	AX-171617605	CDS	+	LOC110520886	protein S100-A1-like
0.485118	20	13629954	Fat content	AX-171637210	3'UTR	+	LOC110499038	mitogen-activated protein kinase 8-like
0.484967	17	17449883	Fat content	AX-171610700	3'UTR	-	LOC110493730	ras-related protein ORAB-1-like
0.484929	3	12871529	Fat content	AX-171601854	N/A	N/A	N/A	N/A
0.484921	3	12767064	Fat content	AX-172551754	CDS	-	LOC110520875	cellular retinoic acid-binding protein 2-like
0.484853	3	28948712	Fat content	AX-172563514	3'UTR	-	LOC110503974	protein phosphatase 2C-like domain-containing protein 1
0.484749	3	12010566	Fat content	AX-172552398	mRNA	+	LOC100135972	potassium channel TSK3
0.484725	17	17466872	Fat content	AX-171635834	CDS	+	LOC110493731	actin-related protein 2-A-like
0.484713	19	29014733	Fat content	AX-172558720	3'UTR	-	psma3	proteasome subunit alpha 3
0.48411	10	43229983	Fat content	AX-171608040	N/A	N/A	N/A	N/A
0.484034	5	36572223	Fat content	AX-171614514	3'UTR	+	LOC110523799	ankycorbin-like
0.483827	25	23599497	Fat content	AX-89967775	3'UTR	-	LOC110504913	glyoxylate reductase/hydroxypyruvate reductase-like
0.483809	5	36571758	Fat content	AX-171614515	3'UTR	+	LOC110523799	ankycorbin-like
0.483629	3	12706970	Fat content	AX-171645317	N/A	N/A	N/A	N/A
0.483601	20	13358291	Fat content	AX-171637225	CDS	+	LOC110499024	SUN domain-containing protein 1-like
0.483562	20	13318912	Fat content	AX-171637230	3'UTR	-	heatr1	HEAT repeat containing 1
0.483294	3	10983156	Fat content	AX-171619757	CDS	+	LOC110508390	26S proteasome non-ATPase regulatory subunit 4-like
0.483116	1	24993847	Fat content	AX-172561884	3'UTR	+	nutf2	nuclear transport factor 2
0.482629	3	11298603	Fat content	AX-171629445	3'UTR	-	LOC110520788	SHC-transforming protein 1-like
0.482495	3	11730352	Fat content	AX-172554751	CDS	+	LOC110520863	ephrin-A1-like
0.482469	3	11983852	Fat content	AX-172550812	mRNA	+	LOC100135972	potassium channel TSK3
0.482373	3	10983488	Fat content	AX-172550568	3'UTR	+	LOC110508390	26S proteasome non-ATPase regulatory subunit 4-like
0.482264	3	11531317	Fat content	AX-171600759	N/A	N/A	N/A	N/A
[truncated: 33,324 more rows]

## Sheet: S2
S2-SNP markers in genomic sliding windows explaining at least 2% of the genetic variance for fat content
Var%	CHR	SNP Position	Probe ID	Region/effect	Strand	Gene ID	Gene annotation	Trait
2.97716	1	63769	AX-171604319	CDS/syn	-	nit2	nitrilase family member 2	Fat content
2.96798	1	63802	AX-171604318	CDS/syn	-	nit2	nitrilase family member 2	Fat content
2.96702	1	63803	AX-171604317	CDS/nonsyn	-	nit2	nitrilase family member 2	Fat content
2.96707	1	69617	AX-171604316	CDS/syn	-	nit2	nitrilase family member 2	Fat content
2.98126	1	69907	AX-171617407	CDS/nonsyn	-	nit2	nitrilase family member 2	Fat content
2.98324	1	512645	AX-171597798	3'UTR	-	dpt	dermatopontin	Fat content
2.97398	1	512942	AX-171597799	3'UTR	-	dpt	dermatopontin	Fat content
2.99115	1	516006	AX-172553391	CDS/syn	-	dpt	dermatopontin	Fat content
3.00855	1	526389	AX-171603288	CDS/syn	-	dpt	dermatopontin	Fat content
3.01168	1	526615	AX-171603287	CDS/nonsyn	-	dpt	dermatopontin	Fat content
3.01169	1	568295	AX-171607499	CDS/syn	+	LOC110524124	sodium/potassium-transporting ATPase subunit beta-233-like	Fat content
2.97444	1	591202	AX-171602118	3'UTR	+	LOC110524124	sodium/potassium-transporting ATPase subunit beta-233-like	Fat content
2.97284	1	591810	AX-171602119	LncRNA	-	N/A	N/A	Fat content
3.12974	1	867591	AX-172549366	3'UTR	+	tp63	tumor protein p63	Fat content
3.1351	1	869133	AX-171598691	N/A	N/A	N/A	N/A	Fat content
3.13518	1	869935	AX-171598693	N/A	N/A	N/A	N/A	Fat content
3.15806	1	1175065	AX-174104763	LncRNA	-	LOC110524726	uncharacterized LOC110524726	Fat content
3.16993	1	1507246	AX-171601647	CDS/syn	+	agxt	alanine-glyoxylate aminotransferase	Fat content
3.22301	1	1510501	AX-171601648	CDS/syn	+	agxt	alanine-glyoxylate aminotransferase	Fat content
3.22817	1	1512297	AX-171607927	CDS/syn	+	agxt	alanine-glyoxylate aminotransferase	Fat content
3.22938	1	1516793	AX-171601649	N/A	N/A	N/A	N/A	Fat content
3.23082	1	1517248	AX-171601650	N/A	N/A	N/A	N/A	Fat content
3.24553	1	1522067	AX-171619863	CDS/syn	-	LOC110525986	cysteine protease ATG4B-like	Fat content
3.27349	1	1523476	AX-171627022	CDS/syn	-	LOC110525986	cysteine protease ATG4B-like	Fat content
3.30045	1	1526908	AX-171605243	CDS/syn	-	LOC110525986	cysteine protease ATG4B-like	Fat content
3.30337	1	1528569	AX-171627023	CDS/nonsyn	-	LOC110525986	cysteine protease ATG4B-like	Fat content
3.30441	1	1540280	AX-172551509	CDS/syn	-	LOC110525986	cysteine protease ATG4B-like	Fat content
3.32739	1	2403550	AX-172564110	N/A	N/A	N/A	N/A	Fat content
3.31998	1	2405455	AX-172556331	3'UTR	-	LOC110526525	ephrin type-B receptor 3-like	Fat content
3.31659	1	2476972	AX-171600876	CDS/syn	+	LOC110526721	cytoplasmic FMR1-interacting protein 1 homolog	Fat content
3.31475	1	2492079	AX-171626315	mRNA	-	nipa1	non imprinted in Prader-Willi/Angelman syndrome 1	Fat content
3.31359	1	2688769	AX-171625963	CDS/syn	-	ndk7	Nucleoside diphosphate kinase 7	Fat content
3.31351	1	2725614	AX-171624738	3'UTR	+	LOC110527472	homocysteine S-methyltransferase-like	Fat content
3.31476	1	2734747	AX-171624739	CDS/nonsyn	+	LOC110527109	inosine-uridine preferring nucleoside hydrolase-like	Fat content
3.31199	1	3583400	AX-172549783	CDS/nonsyn	-	LOC110527966	nucleolin-like	Fat content
2.90096	1	3585122	AX-171600277	3'UTR	-	LOC100135911	nucleolin	Fat content
2.2217	1	3585204	AX-171600278	3'UTR	-	LOC100135911	nucleolin	Fat content
2.00983	1	49520794	AX-171607624	3'UTR	-	LOC110524937	rab GDP dissociation inhibitor beta-like	Fat content
2.0159	4	22164848	AX-171640119	3'UTR	-	LOC110521601	protein-glutamine gamma-glutamyltransferase K-like	Fat content
2.03313	4	22240570	AX-171614146	CDS/nonsyn	+	LOC110521603	cytochrome P450 2J2-like	Fat content
2.01985	4	22241500	AX-171614145	CDS/syn	+	LOC110521603	cytochrome P450 2J2-like	Fat content
2.01981	4	22243355	AX-171614144	3'UTR	+	LOC110521603	cytochrome P450 2J2-like	Fat content
2.09156	4	22243373	AX-171614143	3'UTR	+	LOC110521603	cytochrome P450 2J2-like	Fat content
2.11694	4	22243392	AX-171614142	3'UTR	+	LOC110521603	cytochrome P450 2J2-like	Fat content
2.13535	4	22243410	AX-171614141	3'UTR	+	LOC110521603	cytochrome P450 2J2-like	Fat content
2.08641	4	22243583	AX-172562405	3'UTR	+	LOC110521603	cytochrome P450 2J2-like	Fat content
2.08688	4	22387452	AX-171606155	CDS/syn	+	rpf1	ribosome production factor 1 homolog	Fat content
2.08358	4	22480981	AX-171606154	CDS/nonsyn	+	echdc2	enoyl-CoA hydratase domain containing 2	Fat content
2.0438	5	85654710	AX-171598440	CDS/nonsyn	+	LOC110523039	phospholipid-metabolizing enzyme A-C1-like	Fat content
2.10597	5	85695858	AX-171602206	N/A	N/A	N/A	N/A	Fat content
2.66302	5	85695961	AX-171602207	N/A	N/A	N/A	N/A	Fat content
2.67861	5	85713321	AX-171643865	CDS/nonsyn	-	LOC110524809	occludin-like	Fat content
2.97844	5	85727346	AX-171628099	CDS/nonsyn	-	LOC110524809	occludin-like	Fat content
3.30435	5	85764353	AX-172554587	CDS/syn	+	LOC110524811	prohibitin-2-like	Fat content
3.30818	5	85766596	AX-171602932	3'UTR	+	LOC110524811	prohibitin-2-like	Fat content
3.16044	5	85862401	AX-171622130	N/A	N/A	N/A	N/A	Fat content
3.16877	5	86133579	AX-172562089	CDS/syn	+	LOC110524815	disks large homolog 1-like	Fat content
3.19329	5	86148609	AX-172559753	mRNA	+	LOC110524815	disks large homolog 1-like	Fat content
3.19353	5	86152767	AX-171640560	CDS/nonsyn	+	LOC110524815	disks large homolog 1-like	Fat content
3.19804	5	86172450	AX-171643982	mRNA	+	LOC110524818	melanotransferrin-like	Fat content
3.03512	5	86184638	AX-171600466	3'UTR	+	LOC110524818	melanotransferrin-like	Fat content
3.02738	5	86184908	AX-171600467	3'UTR	+	LOC110524818	melanotransferrin-like	Fat content
3.02506	5	86186383	AX-171625971	LncRNA	-	LOC110524822	uncharacterized LOC110524822	Fat content
3.02916	5	86189305	AX-171600468	CDS/syn	+	ncbp2	nuclear cap binding protein subunit 2	Fat content
3.02711	5	86190527	AX-171600469	CDS/syn	+	ncbp2	nuclear cap binding protein subunit 2	Fat content
2.88532	5	86190978	AX-171600470	CDS/syn	+	ncbp2	nuclear cap binding protein subunit 2	Fat content
2.82861	5	86191003	AX-171600471	3'UTR	+	ncbp2	nuclear cap binding protein subunit 2	Fat content
2.7817	5	86191129	AX-171600472	3'UTR	+	ncbp2	nuclear cap binding protein subunit 2	Fat content
2.76909	5	86191288	AX-171600473	3'UTR	+	ncbp2	nuclear cap binding protein subunit 2	Fat content
2.81303	5	86217147	AX-172559552	3'UTR	-	LOC110524823	anosmin-1-like	Fat content
2.81392	5	86343735	AX-172559044	N/A	N/A	N/A	N/A	Fat content
2.78522	5	86370477	AX-172562566	5'UTR	+	LOC110524825	histidine-rich glycoprotein-like	Fat content
2.14988	5	86372350	AX-171614787	CDS/syn	+	LOC110524825	histidine-rich glycoprotein-like	Fat content
2.42013	19	22725913	AX-171636476	3'UTR	-	foxn3	forkhead box N3	Fat content
2.59621	19	23060380	AX-172557623	CDS/syn	-	LOC110497555	intersectin-2-like	Fat content
2.59278	19	23062680	AX-89916860	CDS/syn	-	LOC110497555	intersectin-2-like	Fat content
3.16886	19	23082360	AX-172557853	CDS/syn	-	LOC110497555	intersectin-2-like	Fat content
3.21526	19	23104269	AX-171636471	CDS/nonsyn	+	LOC110497557	GC-rich sequence DNA-binding factor 2-like	Fat content
3.27135	19	23121084	AX-171636470	5'UTR	+	LOC110497558	protein eva-1 homolog A-like	Fat content
3.2454	19	23140902	AX-171611214	3'UTR	+	LOC110497560	cathepsin B-like	Fat content
4.18598	19	23257105	AX-171636466	CDS/nonsyn	+	LOC110497565	thioredoxin-related transmembrane protein 1-like	Fat content
4.1537	19	23259435	AX-171611212	3'UTR	+	LOC110497565	thioredoxin-related transmembrane protein 1-like	Fat content
4.14602	19	23260053	AX-172558317	3'UTR	+	LOC110497565	thioredoxin-related transmembrane protein 1-like	Fat content
4.13824	19	23443626	AX-172557896	3'UTR	+	gbg2	Guanine nucleotide-binding protein GI/GS/GO gamma-2 subunit	Fat content
5.49848	19	23484338	AX-171611211	3'UTR	-	LOC110497568	uncharacterized LOC110497568	Fat content
5.49711	19	23486551	AX-171636462	CDS/nonsyn	-	LOC110497568	uncharacterized LOC110497568	Fat content
5.49708	19	23495709	AX-171611210	CDS/syn	-	LOC110497567	beta-taxilin-like	Fat content
5.51032	19	23496538	AX-171611208	CDS/syn	-	LOC110497567	beta-taxilin-like	Fat content
5.51031	19	23527643	AX-171611207	3'UTR	-	fuca2	alpha-L-fucosidase 2	Fat content
5.33465	19	23528291	AX-171611206	3'UTR	-	fuca2	alpha-L-fucosidase 2	Fat content
5.32966	19	23561806	AX-172557798	3'UTR	-	LOC110497574	dnaJ homolog subfamily C member 5B-like	Fat content
5.33381	19	23621300	AX-171611205	3'UTR	-	LOC110497579	visinin-like protein 1	Fat content
5.34334	19	23627722	AX-171611204	5'UTR	-	LOC110497579	visinin-like protein 1	Fat content
5.41551	19	23627740	AX-171611203	5'UTR	-	LOC110497579	visinin-like protein 1	Fat content
5.42159	19	23699374	AX-172557959	3'UTR	-	LOC110497583	F-box only protein 30-like	Fat content
5.32493	19	23838038	AX-171636459	CDS/syn	+	LOC110497586	syntaxin-binding protein 5-like	Fat content
5.33015	19	23851302	AX-172557710	3'UTR	+	LOC110497586	syntaxin-binding protein 5-like	Fat content
5.32385	19	24247835	AX-172558690	3'UTR	-	LOC110497599	ensconsin-like	Fat content
5.34457	19	24316246	AX-171621424	3'UTR	-	LOC110497601	microtubule-associated protein RP/EB family member 3-like	Fat content
4.54289	19	24317314	AX-171611202	3'UTR	-	LOC110497601	microtubule-associated protein RP/EB family member 3-like	Fat content
4.66216	19	24329620	AX-171636457	CDS/syn	-	LOC110497602	dihydropyrimidinase-related protein 5-like	Fat content
4.57458	19	24405021	AX-171636454	CDS/nonsyn	-	LOC110497603	DNA (cytosine-5)-methyltransferase 3A-like	Fat content
4.55333	19	24502571	AX-169525167	3'UTR	-	LOC110497612	trifunctional enzyme subunit alpha, mitochondrial-like	Fat content
4.55734	19	24503147	AX-171611199	3'UTR	-	LOC110497612	trifunctional enzyme subunit alpha, mitochondrial-like	Fat content
4.55885	19	24509666	AX-171611198	CDS/nonsyn	-	LOC110497612	trifunctional enzyme subunit alpha, mitochondrial-like	Fat content
4.67366	19	24512704	AX-171618172	CDS/nonsyn	-	LOC110497612	trifunctional enzyme subunit alpha, mitochondrial-like	Fat content
4.63013	19	24512932	AX-172558017	CDS/syn	-	LOC110497612	trifunctional enzyme subunit alpha, mitochondrial-like	Fat content
4.63022	19	24620505	AX-171636453	3'UTR	-	mbip	MAP3K12 binding inhibitory protein 1	Fat content
4.76786	19	24717876	AX-172556834	3'UTR	-	slc25a21	solute carrier family 25 member 21	Fat content
4.60149	19	24717898	AX-171630658	3'UTR	-	slc25a21	solute carrier family 25 member 21	Fat content
4.47446	19	25037839	AX-171604663	3'UTR	+	LOC110497620	mRNA decay activator protein ZFP36L1-like	Fat content
4.33076	19	25039247	AX-171620336	3'UTR	+	LOC110497620	mRNA decay activator protein ZFP36L1-like	Fat content
4.33083	19	25039632	AX-172555496	3'UTR	+	LOC110497620	mRNA decay activator protein ZFP36L1-like	Fat content
4.38842	19	25290365	AX-172548601	3'UTR	+	LOC110497624	cysteine-rich protein 2-like	Fat content
3.73965	19	25366465	AX-171602740	3'UTR	-	LOC110498698	ELM2 and SANT domain-containing protein 1-like	Fat content
3.73664	19	25409419	AX-172552894	CDS/nonsyn	+	ptgr2	prostaglandin reductase 2	Fat content
3.73587	19	25414599	AX-171627930	CDS/nonsyn	+	ptgr2	prostaglandin reductase 2	Fat content
3.73918	19	25476698	AX-172547701	3'UTR	+	cdan1	codanin 1	Fat content
3.74158	19	25563733	AX-171620161	CDS/nonsyn	+	LOC110497630	spectrin beta chain, erythrocytic-like	Fat content
3.74101	19	25581001	AX-171620159	CDS/syn	+	LOC110497630	spectrin beta chain, erythrocytic-like	Fat content
3.00326	19	25586269	AX-171617332	CDS/nonsyn	+	LOC110497630	spectrin beta chain, erythrocytic-like	Fat content
2.61791	19	25587601	AX-171603603	3'UTR	+	LOC110497630	spectrin beta chain, erythrocytic-like	Fat content
2.59424	19	25588545	AX-171603602	3'UTR	+	LOC110497630	spectrin beta chain, erythrocytic-like	Fat content
2.23966	29	10494611	AX-171601057	3'UTR	+	LOC110509620	short-chain specific acyl-CoA dehydrogenase, mitochondrial-like	Fat content
2.23292	29	10495100	AX-171626462	3'UTR	-	LOC110509622	jeltraxin-like	Fat content
2.23295	29	10531236	AX-171626464	N/A	N/A	N/A	N/A	Fat content
2.24984	29	10557656	AX-172550722	3'UTR	-	LOC110509625	claudin-4-like	Fat content
2.26178	29	10557825	AX-171601058	3'UTR	-	LOC110509625	claudin-4-like	Fat content
2.36511	29	10557922	AX-171601059	3'UTR	-	LOC110509625	claudin-4-like	Fat content
2.38711	29	10559109	AX-171601060	5'UTR	-	LOC110509625	claudin-4-like	Fat content
2.3928	29	10714305	AX-171626465	mRNA	+	LOC110509628	arrestin domain-containing protein 3-like	Fat content
2.38871	29	10746517	AX-171626467	CDS/nonsyn	+	LOC110509629	centrin-3	Fat content
2.39022	29	10776686	AX-171600395	5'UTR	+	LOC110509321	myocyte-specific enhancer factor 2C-like	Fat content
2.22914	29	10798819	AX-172553980	mRNA	+	LOC110509321	myocyte-specific enhancer factor 2C-like	Fat content
2.2382	29	10800769	AX-171601061	CDS/syn	+	LOC110509321	myocyte-specific enhancer factor 2C-like	Fat content
2.22461	29	10801091	AX-171601062	CDS/syn	+	LOC110509321	myocyte-specific enhancer factor 2C-like	Fat content
2.00809	29	10801136	AX-171601063	CDS/syn	+	LOC110509321	myocyte-specific enhancer factor 2C-like	Fat content

## Sheet: S3
S3-Genetic variance for moisture content explained by all SNP markers in genomic sliding windows
Var%	CHR	Position	Trait	Probe ID	Region	Strand	Gene ID	Annotation
4.4626	19	23527643	Moisture content	AX-171611207	3'UTR	-	fuca2	alpha-L-fucosidase 2
4.46209	19	23496538	Moisture content	AX-171611208	CDS	-	LOC110497567	beta-taxilin-like
4.44945	19	23486551	Moisture content	AX-171636462	CDS	-	LOC110497568	uncharacterized LOC110497568
4.44886	19	23495709	Moisture content	AX-171611210	CDS	-	LOC110497567	beta-taxilin-like
4.44885	19	23484338	Moisture content	AX-171611211	3'UTR	-	LOC110497568	uncharacterized LOC110497568
4.30933	19	23627740	Moisture content	AX-171611203	5'UTR	-	LOC110497579	visinin-like protein 1
4.30703	19	23699374	Moisture content	AX-172557959	3'UTR	-	LOC110497583	F-box only protein 30-like
4.30577	19	23627722	Moisture content	AX-171611204	5'UTR	-	LOC110497579	visinin-like protein 1
4.29706	19	24316246	Moisture content	AX-171621424	3'UTR	-	LOC110497601	microtubule-associated protein RP/EB family member 3-like
4.28983	19	23621300	Moisture content	AX-171611205	3'UTR	-	LOC110497579	visinin-like protein 1
4.27987	19	23528291	Moisture content	AX-171611206	3'UTR	-	fuca2	alpha-L-fucosidase 2
4.27821	19	23561806	Moisture content	AX-172557798	3'UTR	-	LOC110497574	dnaJ homolog subfamily C member 5B-like
4.26225	19	23851302	Moisture content	AX-172557710	3'UTR	+	LOC110497586	syntaxin-binding protein 5-like
4.26211	19	24247835	Moisture content	AX-172558690	3'UTR	-	LOC110497599	ensconsin-like
4.26141	19	23838038	Moisture content	AX-171636459	CDS	+	LOC110497586	syntaxin-binding protein 5-like
3.78441	19	23443626	Moisture content	AX-172557896	3'UTR	+	gbg2	Guanine nucleotide-binding protein GI/GS/GO gamma-2 subunit
3.78081	19	23260053	Moisture content	AX-172558317	3'UTR	+	LOC110497565	thioredoxin-related transmembrane protein 1-like
3.77147	19	23259435	Moisture content	AX-171611212	3'UTR	+	LOC110497565	thioredoxin-related transmembrane protein 1-like
3.77059	19	23257105	Moisture content	AX-171636466	CDS	+	LOC110497565	thioredoxin-related transmembrane protein 1-like
3.45757	5	3956515	Moisture content	AX-171604021	3'UTR	+	nars	asparaginyl-tRNA synthetase
3.44597	5	3954845	Moisture content	AX-171604018	CDS	+	nars	asparaginyl-tRNA synthetase
3.43621	5	2281081	Moisture content	AX-172552002	CDS	-	LOC110523106	ras association domain-containing protein 6-like
3.4347	5	2231037	Moisture content	AX-171619310	CDS	+	LOC110524930	uncharacterized LOC110524930
3.43461	5	1281929	Moisture content	AX-171605162	N/A	N/A	N/A	N/A
3.43378	5	2416345	Moisture content	AX-171622131	3'UTR	+	musk	muscle associated receptor tyrosine kinase
3.4334	5	2249297	Moisture content	AX-171602999	5'UTR	+	LOC110523107	cystatin-1-like
3.43206	5	1584275	Moisture content	AX-172556095	N/A	N/A	N/A	N/A
3.42302	5	1581801	Moisture content	AX-174104624	CDS	+	LOC110524928	bone morphogenetic protein receptor type-2-like
3.42119	5	1402874	Moisture content	AX-171626781	3'UTR	-	LOC110523084	E3 ubiquitin-protein ligase RNF170-like
3.40424	5	3250308	Moisture content	AX-172555582	N/A	N/A	N/A	N/A
3.39635	5	1280990	Moisture content	AX-171605159	N/A	N/A	N/A	N/A
3.39199	5	3077900	Moisture content	AX-171644481	CDS	-	thap1	THAP domain containing 1
3.39187	5	3076608	Moisture content	AX-171624209	3'UTR	-	thap1	THAP domain containing 1
3.39185	5	2432588	Moisture content	AX-172564405	N/A	N/A	N/A	N/A
3.38554	19	24329620	Moisture content	AX-171636457	CDS	-	LOC110497602	dihydropyrimidinase-related protein 5-like
3.37895	5	3345553	Moisture content	AX-171599345	N/A	N/A	N/A	N/A
3.37164	5	3931855	Moisture content	AX-172552620	CDS	-	txnl1	thioredoxin like 1
3.36083	5	3241633	Moisture content	AX-172564281	3'UTR	+	LOC110523116	transcription factor 4-like
3.34546	5	3960255	Moisture content	AX-171629173	CDS	+	fech	ferrochelatase
3.34147	5	3948426	Moisture content	AX-172554608	CDS	+	nars	asparaginyl-tRNA synthetase
3.34147	5	3941358	Moisture content	AX-171620221	CDS	-	txnl1	thioredoxin like 1
3.34004	19	24317314	Moisture content	AX-171611202	3'UTR	-	LOC110497601	microtubule-associated protein RP/EB family member 3-like
3.32881	19	24512704	Moisture content	AX-171618172	CDS	-	LOC110497612	trifunctional enzyme subunit alpha, mitochondrial-like
3.30781	5	3929832	Moisture content	AX-172554607	N/A	N/A	N/A	N/A
3.28243	19	24620505	Moisture content	AX-171636453	3'UTR	-	mbip	MAP3K12 binding inhibitory protein 1
3.28199	19	24512932	Moisture content	AX-172558017	CDS	-	LOC110497612	trifunctional enzyme subunit alpha, mitochondrial-like
3.27361	19	24717876	Moisture content	AX-172556834	3'UTR	-	slc25a21	solute carrier family 25 member 21
3.25352	19	25290365	Moisture content	AX-172548601	3'UTR	+	LOC110497624	cysteine-rich protein 2-like
3.24546	19	24405021	Moisture content	AX-171636454	CDS	-	LOC110497603	DNA (cytosine-5)-methyltransferase 3A-like
3.24024	19	24509666	Moisture content	AX-171611198	CDS	-	LOC110497612	trifunctional enzyme subunit alpha, mitochondrial-like
3.23038	19	24503147	Moisture content	AX-171611199	3'UTR	-	LOC110497612	trifunctional enzyme subunit alpha, mitochondrial-like
3.22375	19	24502571	Moisture content	AX-169525167	3'UTR	-	LOC110497612	trifunctional enzyme subunit alpha, mitochondrial-like
3.22198	19	24717898	Moisture content	AX-171630658	3'UTR	-	slc25a21	solute carrier family 25 member 21
3.19566	19	25037839	Moisture content	AX-171604663	3'UTR	+	LOC110497620	mRNA decay activator protein ZFP36L1-like
3.18501	19	25039247	Moisture content	AX-171620336	3'UTR	+	LOC110497620	mRNA decay activator protein ZFP36L1-like
3.18482	19	25039632	Moisture content	AX-172555496	3'UTR	+	LOC110497620	mRNA decay activator protein ZFP36L1-like
3.16342	19	23121084	Moisture content	AX-171636470	5'UTR	+	LOC110497558	protein eva-1 homolog A-like
3.16314	19	23140902	Moisture content	AX-171611214	3'UTR	+	LOC110497560	cathepsin B-like
3.13387	19	23104269	Moisture content	AX-171636471	CDS	+	LOC110497557	GC-rich sequence DNA-binding factor 2-like
3.11425	19	23082360	Moisture content	AX-172557853	CDS	-	LOC110497555	intersectin-2-like
3.08818	5	4455303	Moisture content	AX-171597932	3'UTR	-	LOC110524940	phospholipid-transporting ATPase IC-like
3.07431	19	25366465	Moisture content	AX-171602740	3'UTR	-	LOC110498698	ELM2 and SANT domain-containing protein 1-like
3.07428	19	25476698	Moisture content	AX-172547701	3'UTR	+	cdan1	codanin 1
3.07378	19	25409419	Moisture content	AX-172552894	CDS	+	ptgr2	prostaglandin reductase 2
3.07373	19	25563733	Moisture content	AX-171620161	CDS	+	LOC110497630	spectrin beta chain, erythrocytic-like
3.07304	19	25414599	Moisture content	AX-171627930	CDS	+	ptgr2	prostaglandin reductase 2
3.07206	19	25581001	Moisture content	AX-171620159	CDS	+	LOC110497630	spectrin beta chain, erythrocytic-like
2.948	5	4456878	Moisture content	AX-171643970	CDS	-	LOC110524940	phospholipid-transporting ATPase IC-like
2.80898	5	4471770	Moisture content	AX-171630596	CDS	-	LOC110524940	phospholipid-transporting ATPase IC-like
2.80866	19	23060380	Moisture content	AX-172557623	CDS	-	LOC110497555	intersectin-2-like
2.8042	19	23062680	Moisture content	AX-89916860	CDS	-	LOC110497555	intersectin-2-like
2.7177	5	4499566	Moisture content	AX-171643816	5'UTR	+	LOC110523126	cyclin-I-like
2.69886	5	1280798	Moisture content	AX-171605158	N/A	N/A	N/A	N/A
2.61553	29	10776686	Moisture content	AX-171600395	5'UTR	+	LOC110509321	myocyte-specific enhancer factor 2C-like
2.61037	29	10746517	Moisture content	AX-171626467	CDS	+	LOC110509629	centrin-3
2.61016	29	10714305	Moisture content	AX-171626465	mRNA	+	LOC110509628	arrestin domain-containing protein 3-like
2.60418	29	10559109	Moisture content	AX-171601060	5'UTR	-	LOC110509625	claudin-4-like
2.59131	29	10557922	Moisture content	AX-171601059	3'UTR	-	LOC110509625	claudin-4-like
2.58871	29	10800769	Moisture content	AX-171601061	CDS	+	LOC110509321	myocyte-specific enhancer factor 2C-like
2.58695	29	10801091	Moisture content	AX-171601062	CDS	+	LOC110509321	myocyte-specific enhancer factor 2C-like
2.58662	29	10798819	Moisture content	AX-172553980	mRNA	+	LOC110509321	myocyte-specific enhancer factor 2C-like
2.56043	29	10557825	Moisture content	AX-171601058	3'UTR	-	LOC110509625	claudin-4-like
2.55672	29	10557656	Moisture content	AX-172550722	3'UTR	-	LOC110509625	claudin-4-like
2.54525	29	10531236	Moisture content	AX-171626464	N/A	N/A	N/A	N/A
2.54412	29	10494611	Moisture content	AX-171601057	3'UTR	+	LOC110509620	short-chain specific acyl-CoA dehydrogenase, mitochondrial-like
2.54264	29	10495100	Moisture content	AX-171626462	3'UTR	-	LOC110509622	jeltraxin-like
2.53347	29	10801136	Moisture content	AX-171601063	CDS	+	LOC110509321	myocyte-specific enhancer factor 2C-like
2.50156	19	22725913	Moisture content	AX-171636476	3'UTR	-	foxn3	forkhead box N3
2.49226	29	10801311	Moisture content	AX-171601065	mRNA	+	LOC110509321	myocyte-specific enhancer factor 2C-like
2.49172	29	10802526	Moisture content	AX-171617064	mRNA	+	LOC110509321	myocyte-specific enhancer factor 2C-like
2.49146	29	10802700	Moisture content	AX-171601067	mRNA	+	LOC110509321	myocyte-specific enhancer factor 2C-like
2.49145	29	10802694	Moisture content	AX-171601066	mRNA	+	LOC110509321	myocyte-specific enhancer factor 2C-like
2.48829	5	4515345	Moisture content	AX-171607251	3'UTR	-	LOC110523127	cyclin-G2-like
2.48306	5	4517902	Moisture content	AX-171607250	CDS	-	LOC110523127	cyclin-G2-like
2.3069	5	4523733	Moisture content	AX-171620747	mRNA	+	LOC110523126	cyclin-I-like
2.30645	5	4545000	Moisture content	AX-171617696	CDS	+	LOC110523126	cyclin-I-like
2.30184	5	4539962	Moisture content	AX-171607248	CDS	+	LOC110523126	cyclin-I-like
2.2999	5	4529514	Moisture content	AX-171607249	CDS	+	LOC110523126	cyclin-I-like
2.29948	5	4533058	Moisture content	AX-171617697	CDS	+	LOC110523126	cyclin-I-like
2.25957	5	1280622	Moisture content	AX-171605157	N/A	N/A	N/A	N/A
2.25597	29	10802922	Moisture content	AX-171601069	mRNA	+	LOC110509321	myocyte-specific enhancer factor 2C-like
2.25169	29	10803658	Moisture content	AX-171601071	mRNA	+	LOC110509321	myocyte-specific enhancer factor 2C-like
2.25064	29	10803162	Moisture content	AX-171601070	mRNA	+	LOC110509321	myocyte-specific enhancer factor 2C-like
2.19634	5	1279335	Moisture content	AX-171605155	N/A	N/A	N/A	N/A
2.18191	14	74869319	Moisture content	AX-171599591	CDS	+	LOC110489185	transmembrane emp24 domain-containing protein 9-like
2.17205	14	74867771	Moisture content	AX-171625243	lnc_RNA	+	LOC110489183	uncharacterized LOC110489183
2.17127	14	74869094	Moisture content	AX-171599590	CDS	+	LOC110489185	transmembrane emp24 domain-containing protein 9-like
2.16906	29	11336251	Moisture content	AX-89925321	CDS	-	LOC110509651	cytochrome c oxidase subunit 5B, mitochondrial-like
2.14665	14	74872013	Moisture content	AX-171599592	CDS	+	LOC110489185	transmembrane emp24 domain-containing protein 9-like
2.13995	5	1279265	Moisture content	AX-171605153	N/A	N/A	N/A	N/A
2.13973	29	11335808	Moisture content	AX-171601501	3'UTR	-	LOC110509651	cytochrome c oxidase subunit 5B, mitochondrial-like
2.13376	5	1278941	Moisture content	AX-171605152	N/A	N/A	N/A	N/A
2.12836	14	74859967	Moisture content	AX-172548941	CDS	+	LOC110489182	vesicular integral-membrane protein VIP36-like
2.12703	14	74800664	Moisture content	AX-171629687	3'UTR	+	slu7	SLU7 homolog, splicing factor
2.11968	29	10980797	Moisture content	AX-171619653	CDS	-	zcchc9	zinc finger CCHC-type containing 9
2.11933	29	11130859	Moisture content	AX-172551297	5'UTR	+	wdr45	WD repeat domain 45
2.11925	29	11141837	Moisture content	AX-171601500	3'UTR	+	LOC110509643	ras-related protein rab7-like
2.1192	29	11133164	Moisture content	AX-171601499	CDS	+	wdr45	WD repeat domain 45
2.11911	29	10980577	Moisture content	AX-172549803	3'UTR	-	zcchc9	zinc finger CCHC-type containing 9
2.11886	29	10956700	Moisture content	AX-171600296	3'UTR	+	LOC110509635	protein kish-A
2.11864	29	10956547	Moisture content	AX-171600295	3'UTR	+	LOC110509635	protein kish-A
2.11706	29	11229058	Moisture content	AX-172551300	CDS	+	LOC110509649	beta-centractin-like
2.10808	25	23969016	Moisture content	AX-171597840	3'UTR	+	m1ip1	Mid1-interacting protein 1
2.10054	29	12860059	Moisture content	AX-172564132	5'UTR	+	LOC110509328	uncharacterized LOC110509328
2.09531	29	12665454	Moisture content	AX-171624233	3'UTR	-	LOC110509677	proteinase-activated receptor 1-like
2.09514	5	764775	Moisture content	AX-172557052	3'UTR	-	LOC110523088	ras-related protein Rab-10
2.0942	25	23784773	Moisture content	AX-171623746	CDS	-	LOC110504923	ancient ubiquitous protein 1-like
2.09125	25	23815455	Moisture content	AX-171643839	CDS	+	sytl4	synaptotagmin like 4
2.08886	25	23968673	Moisture content	AX-171597839	3'UTR	+	m1ip1	Mid1-interacting protein 1
2.08844	25	23967070	Moisture content	AX-171597838	5'UTR	+	m1ip1	Mid1-interacting protein 1
2.08522	5	4547885	Moisture content	AX-171607246	3'UTR	+	LOC110523126	cyclin-I-like
2.08469	25	23834635	Moisture content	AX-171643840	CDS	+	LOC110504926	tetraspanin-7-like
2.07993	14	74743050	Moisture content	AX-171634525	3'UTR	-	LOC110489177	serine/threonine-protein phosphatase 2A catalytic subunit alpha isoform-like
2.07976	29	10882329	Moisture content	AX-172550724	3'UTR	-	LOC110509633	aggrecan core protein-like
2.07869	14	74268218	Moisture content	AX-171598181	3'UTR	+	LOC110489167	cyclin-G1-like
2.07737	14	74872849	Moisture content	AX-171599594	3'UTR	+	LOC110489185	transmembrane emp24 domain-containing protein 9-like
2.07435	14	74872957	Moisture content	AX-171599595	3'UTR	+	LOC110489185	transmembrane emp24 domain-containing protein 9-like
2.0682	29	12654462	Moisture content	AX-172547791	CDS	-	LOC110509674	proteinase-activated receptor 2-like
2.06808	25	23841016	Moisture content	AX-89927279	3'UTR	+	LOC110504926	tetraspanin-7-like
2.06802	14	74793484	Moisture content	AX-172555354	CDS	+	slu7	SLU7 homolog, splicing factor
2.06437	25	23700241	Moisture content	AX-171597830	3'UTR	-	LOC110504918	nuclear factor NF-kappa-B p105 subunit-like
2.06396	25	23700272	Moisture content	AX-171597831	3'UTR	-	LOC110504918	nuclear factor NF-kappa-B p105 subunit-like
2.05897	25	23698573	Moisture content	AX-172548137	3'UTR	+	LOC110504919	ubiquitin-conjugating enzyme E2 D2-like
2.05491	14	74872198	Moisture content	AX-171599593	3'UTR	+	LOC110489185	transmembrane emp24 domain-containing protein 9-like
2.05483	25	23690277	Moisture content	AX-171643836	5'UTR	+	LOC110504919	ubiquitin-conjugating enzyme E2 D2-like
2.05373	25	23666377	Moisture content	AX-89964835	CDS	-	LOC110504917	pre-mRNA-processing factor 19-like
2.05366	25	23641125	Moisture content	AX-171643834	3'UTR	+	LOC110504914	protein phosphatase Slingshot homolog 3-like
2.05364	25	23698043	Moisture content	AX-171619239	3'UTR	+	LOC110504919	ubiquitin-conjugating enzyme E2 D2-like
2.05255	25	23618150	Moisture content	AX-171619238	5'UTR	-	LOC110504913	glyoxylate reductase/hydroxypyruvate reductase-like
2.0491	25	23765983	Moisture content	AX-171597832	CDS	-	LOC110504922	tubulin beta-4B chain-like
2.04892	25	23766912	Moisture content	AX-171597836	CDS	-	LOC110504922	tubulin beta-4B chain-like
2.04692	25	23771324	Moisture content	AX-171597837	CDS	-	LOC110504923	ancient ubiquitous protein 1-like
2.04603	25	23969158	Moisture content	AX-171597842	3'UTR	+	m1ip1	Mid1-interacting protein 1
2.0455	25	23969082	Moisture content	AX-171597841	3'UTR	+	m1ip1	Mid1-interacting protein 1
2.04433	25	23766034	Moisture content	AX-171597833	CDS	-	LOC110504922	tubulin beta-4B chain-like
2.04266	25	23766334	Moisture content	AX-171597835	CDS	-	LOC110504922	tubulin beta-4B chain-like
2.04203	14	74877765	Moisture content	AX-171625245	3'UTR	+	b4galt7	beta-1,4-galactosyltransferase 7
2.04004	29	11957906	Moisture content	AX-171630525	5'UTR	-	LOC110509660	nucleolysin TIA-1-like
2.03862	14	74873137	Moisture content	AX-171599596	3'UTR	+	LOC110489185	transmembrane emp24 domain-containing protein 9-like
2.03862	14	74873383	Moisture content	AX-171599597	3'UTR	+	LOC110489185	transmembrane emp24 domain-containing protein 9-like
2.03733	29	11374948	Moisture content	AX-171626871	CDS	+	LOC110509652	transcription factor 7-like 1-B
2.03443	29	11388079	Moisture content	AX-172551301	5'UTR	+	dusp11	dual specificity phosphatase 11
2.03264	29	11394278	Moisture content	AX-171626874	3'UTR	+	dusp11	dual specificity phosphatase 11
2.03264	29	11416104	Moisture content	AX-171626875	3'UTR	+	LOC110509654	V-type proton ATPase subunit B, brain isoform
2.03191	29	12313543	Moisture content	AX-171624938	CDS	+	LOC110509669	AP-3 complex subunit beta-1-like
2.02828	25	23602468	Moisture content	AX-171600528	CDS	-	LOC110504913	glyoxylate reductase/hydroxypyruvate reductase-like
2.02806	25	23602046	Moisture content	AX-171616999	CDS	-	LOC110504913	glyoxylate reductase/hydroxypyruvate reductase-like
2.02749	29	12268664	Moisture content	AX-171599192	3'UTR	-	LOC110509668	secretory carrier-associated membrane protein 1-like
2.02574	5	736154	Moisture content	AX-172774570	CDS	-	LOC110523076	leucine-rich repeat-containing protein 19-like
2.02536	29	12117138	Moisture content	AX-171598588	CDS	-	LOC110509664	betaine--homocysteine S-methyltransferase 1
2.0248	29	12268578	Moisture content	AX-171645518	3'UTR	-	LOC110509668	secretory carrier-associated membrane protein 1-like
2.02216	29	12654062	Moisture content	AX-171624229	CDS	-	LOC110509674	proteinase-activated receptor 2-like
2.01835	29	12653356	Moisture content	AX-171644524	3'UTR	-	LOC110509674	proteinase-activated receptor 2-like
2.01774	29	12410990	Moisture content	AX-171599194	3'UTR	+	LOC110509670	tubulin-specific chaperone A-like
2.01718	29	12409282	Moisture content	AX-171645519	CDS	+	LOC110509670	tubulin-specific chaperone A-like
2.01356	14	74672913	Moisture content	AX-171631398	CDS	+	LOC110489175	copper-transporting ATPase 1-like
2.00246	14	75046230	Moisture content	AX-171644363	CDS	-	LOC110489191	annexin A6-like
2.00073	14	75047544	Moisture content	AX-172556052	CDS	-	LOC110489191	annexin A6-like
1.98925	14	75055923	Moisture content	AX-171602107	CDS	-	LOC110489191	annexin A6-like
1.98859	14	74959837	Moisture content	AX-172551060	N/A	N/A	N/A	N/A
1.98423	25	23602000	Moisture content	AX-171600529	CDS	-	LOC110504913	glyoxylate reductase/hydroxypyruvate reductase-like
1.97177	1	49520794	Moisture content	AX-171607624	3'UTR	-	LOC110524937	rab GDP dissociation inhibitor beta-like
1.96559	5	599566	Moisture content	AX-172557021	CDS	-	LOC110523074	YTH domain-containing protein 1-like
1.96196	14	74267650	Moisture content	AX-171598189	CDS	+	LOC110489167	cyclin-G1-like
1.96076	14	74267754	Moisture content	AX-171598188	3'UTR	+	LOC110489167	cyclin-G1-like
1.94932	25	24353651	Moisture content	AX-172564050	N/A	N/A	N/A	N/A
1.94719	25	24375510	Moisture content	AX-172564388	CDS	+	LOC110504939	four and a half LIM domains protein 1-like
1.94674	25	24328934	Moisture content	AX-171606518	CDS	-	taf7	TATA-box binding protein associated factor 7
1.93249	14	75055926	Moisture content	AX-171602106	CDS	-	LOC110489191	annexin A6-like
1.92997	25	24376581	Moisture content	AX-171606519	CDS	+	LOC110504939	four and a half LIM domains protein 1-like
1.929	5	735949	Moisture content	AX-171606746	CDS	-	LOC110523076	leucine-rich repeat-containing protein 19-like
1.92894	5	612232	Moisture content	AX-171630789	5'UTR	-	LOC110523074	YTH domain-containing protein 1-like
1.9286	25	24565214	Moisture content	AX-171620623	3'UTR	+	LOC110504943	transmembrane 9 superfamily member 2-like
1.92842	25	24565668	Moisture content	AX-171606521	3'UTR	+	LOC110504943	transmembrane 9 superfamily member 2-like
1.92834	25	25055402	Moisture content	AX-171639350	CDS	+	LOC110504952	coagulation factor IX-like
1.92826	25	25090047	Moisture content	AX-172561861	N/A	N/A	N/A	N/A
1.92826	25	25391687	Moisture content	AX-171613550	3'UTR	+	LOC110504958	arrestin-C-like
1.9252	14	74267865	Moisture content	AX-171598186	3'UTR	+	LOC110489167	cyclin-G1-like
1.92501	25	24540480	Moisture content	AX-172547984	mRNA	-	LOC110504944	RNA-binding motif protein, X chromosome-like
1.92302	25	24381885	Moisture content	AX-171606520	3'UTR	-	LOC110504938	MAP7 domain-containing protein 1-like
1.92298	25	24508100	Moisture content	AX-172774770	N/A	N/A	N/A	N/A
1.92287	25	24538281	Moisture content	AX-174104124	3'UTR	-	LOC110504944	RNA-binding motif protein, X chromosome-like
1.92122	1	49526322	Moisture content	AX-171620808	CDS	-	LOC110524937	rab GDP dissociation inhibitor beta-like
1.92011	1	49539877	Moisture content	AX-172546915	CDS	+	LOC110524927	transcription initiation factor TFIID subunit 3-like
1.91934	1	49614182	Moisture content	AX-172563841	CDS	+	LOC110524948	CUGBP Elav-like family member 2
1.91023	5	4548326	Moisture content	AX-171607245	3'UTR	+	LOC110523126	cyclin-I-like
1.90805	14	74267864	Moisture content	AX-171598187	3'UTR	+	LOC110489167	cyclin-G1-like
1.88827	25	24027198	Moisture content	AX-171623751	CDS	+	LOC110504931	cleavage stimulation factor subunit 2-like
1.88769	25	24036066	Moisture content	AX-171597845	CDS	+	LOC110504931	cleavage stimulation factor subunit 2-like
1.88687	25	23969408	Moisture content	AX-171597844	3'UTR	+	m1ip1	Mid1-interacting protein 1
1.88133	25	24037425	Moisture content	AX-171623754	3'UTR	-	LOC110504932	cytochrome b-245 heavy chain-like
1.87775	25	23969256	Moisture content	AX-171597843	3'UTR	+	m1ip1	Mid1-interacting protein 1
1.87752	25	24075683	Moisture content	AX-171623756	3'UTR	+	LOC110504934	transmembrane protein 35A-like
1.86053	9	3605887	Moisture content	AX-171619899	CDS	+	LOC110532906	phosphorylase b kinase regulatory subunit alpha, skeletal muscle isoform-like
1.82489	19	25586269	Moisture content	AX-171617332	CDS	+	LOC110497630	spectrin beta chain, erythrocytic-like
1.81914	14	75062119	Moisture content	AX-172551419	CDS	-	LOC110489191	annexin A6-like
1.81042	1	49654047	Moisture content	AX-171632319	CDS	+	LOC110524999	probable 2-oxoglutarate dehydrogenase E1 component DHKTD1, mitochondrial
1.80845	14	75098577	Moisture content	AX-171627609	CDS	+	LOC110489197	cationic amino acid transporter 2-like
1.80835	14	75068864	Moisture content	AX-89972441	5'UTR	-	LOC110489191	annexin A6-like
1.80492	5	589835	Moisture content	AX-172557022	CDS	-	LOC110523074	YTH domain-containing protein 1-like
1.80467	5	584604	Moisture content	AX-171602063	mRNA	-	LOC110523074	YTH domain-containing protein 1-like
1.80058	9	3591648	Moisture content	AX-171627110	CDS	+	LOC110532906	phosphorylase b kinase regulatory subunit alpha, skeletal muscle isoform-like
1.79522	1	49518779	Moisture content	AX-171632311	CDS	+	LOC110524916	uncharacterized LOC110524916
1.75304	14	74267617	Moisture content	AX-171598190	CDS	+	LOC110489167	cyclin-G1-like
1.74422	9	3542809	Moisture content	AX-171606100	3'UTR	+	leap-2a	liver-expressed antimicrobial peptide 2A
1.73472	9	4262018	Moisture content	AX-171604230	CDS	-	LOC110531420	40S ribosomal protein S4-like
1.72051	9	3611134	Moisture content	AX-171601760	3'UTR	+	LOC110532906	phosphorylase b kinase regulatory subunit alpha, skeletal muscle isoform-like
1.71505	29	12860136	Moisture content	AX-171606882	CDS	+	LOC110509328	uncharacterized LOC110509328
1.71344	9	3710145	Moisture content	AX-174104691	N/A	N/A	N/A	N/A
1.70848	9	3926345	Moisture content	AX-171637701	CDS	-	LOC110531416	G2/mitotic-specific cyclin-B3-like
1.7084	25	78887542	Moisture content	AX-171606448	N/A	N/A	N/A	N/A
1.70479	9	3750750	Moisture content	AX-172553611	N/A	N/A	N/A	N/A
1.69917	25	78887728	Moisture content	AX-171606449	N/A	N/A	N/A	N/A
1.68955	25	78887879	Moisture content	AX-171606450	N/A	N/A	N/A	N/A
1.68943	25	78887974	Moisture content	AX-171606451	N/A	N/A	N/A	N/A
1.67152	9	4267414	Moisture content	AX-171604232	CDS	-	LOC110531420	40S ribosomal protein S4-like
1.66954	25	78902747	Moisture content	AX-171617705	CDS	-	LOC110505930	zinc finger protein 106-like
1.66825	25	78898367	Moisture content	AX-171606777	CDS	-	LOC110505930	zinc finger protein 106-like
1.66818	25	78902773	Moisture content	AX-171607332	CDS	-	LOC110505930	zinc finger protein 106-like
1.65062	1	49401368	Moisture content	AX-89945625	3'UTR	+	LOC110524847	phosphate carrier protein, mitochondrial
1.64099	1	49401525	Moisture content	AX-171607623	3'UTR	+	LOC110524847	phosphate carrier protein, mitochondrial
1.64067	1	49438131	Moisture content	AX-172561408	3'UTR	+	LOC110524905	UDP-xylose and UDP-N-acetylglucosamine transporter-like
1.64058	1	49421643	Moisture content	AX-171632310	CDS	-	LOC110524896	vesicle transport protein GOT1B
1.54817	5	583903	Moisture content	AX-171602061	mRNA	-	LOC110523074	YTH domain-containing protein 1-like
1.5437	19	25587601	Moisture content	AX-171603603	3'UTR	+	LOC110497630	spectrin beta chain, erythrocytic-like
1.53987	29	10494610	Moisture content	AX-171601056	3'UTR	+	LOC110509620	short-chain specific acyl-CoA dehydrogenase, mitochondrial-like
1.5372	25	78902817	Moisture content	AX-171607333	CDS	-	LOC110505930	zinc finger protein 106-like
1.53442	19	25588545	Moisture content	AX-171603602	3'UTR	+	LOC110497630	spectrin beta chain, erythrocytic-like
1.5204	14	74220500	Moisture content	AX-171598177	mRNA	+	LOC110489167	cyclin-G1-like
1.50852	1	49391812	Moisture content	AX-171607622	CDS	+	LOC110524847	phosphate carrier protein, mitochondrial
1.50817	25	78902866	Moisture content	AX-171607334	CDS	-	LOC110505930	zinc finger protein 106-like
1.50679	18	16846762	Moisture content	AX-171645514	3'UTR	-	LOC110497101	secretory phospholipase A2 receptor-like
1.50594	18	16805495	Moisture content	AX-171624932	3'UTR	-	LOC110495860	lymphocyte antigen 75-like
1.50513	10	42971926	Moisture content	AX-89955236	3'UTR	+	LOC110534117	ubiquitin-conjugating enzyme E2 D2
1.47818	5	4548350	Moisture content	AX-171607243	3'UTR	+	LOC110523126	cyclin-I-like
1.44515	14	74217395	Moisture content	AX-171609449	CDS	+	LOC110489167	cyclin-G1-like
1.44491	14	74217598	Moisture content	AX-171609450	CDS	+	LOC110489167	cyclin-G1-like
1.4279	1	54700147	Moisture content	AX-171632275	CDS	-	habp2	hyaluronan binding protein 2
1.42719	1	53970934	Moisture content	AX-89976809	CDS	+	wdr11	WD repeat domain 11
1.42422	10	42971780	Moisture content	AX-171608041	3'UTR	+	LOC110534117	ubiquitin-conjugating enzyme E2 D2
1.42354	13	21383097	Moisture content	AX-171601878	3'UTR	+	LOC110486004	ubiquitin carboxyl-terminal hydrolase 34-like
1.421	10	42972168	Moisture content	AX-172558834	3'UTR	+	LOC110534117	ubiquitin-conjugating enzyme E2 D2
1.41875	13	21285518	Moisture content	AX-172553919	3'UTR	+	LOC110485999	T-complex protein 1 subunit delta
1.41715	13	21327078	Moisture content	AX-172553918	3'UTR	+	LOC110485112	exportin-1-like
1.41141	10	42884650	Moisture content	AX-171616975	CDS	-	LOC110534115	dnaJ homolog subfamily C member 18-like
1.39921	18	13855872	Moisture content	AX-171621392	CDS	-	LOC110495799	grancalcin-like
1.39918	18	13859677	Moisture content	AX-171611034	5'UTR	-	LOC110495799	grancalcin-like
1.39871	18	14051388	Moisture content	AX-171629906	CDS	+	LOC110495811	neuronal membrane glycoprotein M6-b-like
1.39841	13	21285138	Moisture content	AX-171603455	CDS	+	LOC110485999	T-complex protein 1 subunit delta
1.39825	18	16800174	Moisture content	AX-171616860	CDS	+	LOC110495861	E3 ubiquitin-protein ligase MARCH7-like
1.39794	18	14008076	Moisture content	AX-171621393	CDS	-	LOC110495808	26S proteasome non-ATPase regulatory subunit 14
1.39789	18	14023612	Moisture content	AX-171636249	3'UTR	+	LOC110495810	gem-associated protein 8-like
1.39786	18	14001934	Moisture content	AX-171621394	CDS	-	LOC110495808	26S proteasome non-ATPase regulatory subunit 14
1.39758	18	14063798	Moisture content	AX-171604829	3'UTR	-	LOC110495812	ras-related protein Rab-9A-like
1.39739	18	14063714	Moisture content	AX-172555679	3'UTR	-	LOC110495812	ras-related protein Rab-9A-like
1.39589	1	54449733	Moisture content	AX-172554698	N/A	N/A	N/A	N/A
1.39587	1	54342322	Moisture content	AX-171629242	CDS	-	fgfr2	fibroblast growth factor receptor 2
1.39456	18	13479255	Moisture content	AX-172556987	CDS	-	LOC110495793	xin actin-binding repeat-containing protein 1-like
1.39282	1	54034978	Moisture content	AX-172547481	N/A	N/A	N/A	N/A
1.39251	1	49381872	Moisture content	AX-89961972	CDS	+	LOC110524847	phosphate carrier protein, mitochondrial
1.3922	18	16799780	Moisture content	AX-171616861	mRNA	+	LOC110497100	uncharacterized protein DDB_G0271670-like
1.39199	18	14115088	Moisture content	AX-171611071	3'UTR	-	LOC100136027	beta thymosin
1.39045	13	21219459	Moisture content	AX-171628671	3'UTR	-	LOC110485997	nucleoplasmin-like protein ANO39
1.38278	5	86172450	Moisture content	AX-171643982	mRNA	+	LOC110524818	melanotransferrin-like
1.38253	13	21274234	Moisture content	AX-171603456	5'UTR	+	LOC110485999	T-complex protein 1 subunit delta
1.3806	1	54673238	Moisture content	AX-172561730	3'UTR	-	LOC110525605	beta-crystallin S-1-like
1.38047	10	42990081	Moisture content	AX-172562859	N/A	N/A	N/A	N/A
1.37901	5	86152767	Moisture content	AX-171640560	CDS	+	LOC110524815	disks large homolog 1-like
1.37891	5	86148609	Moisture content	AX-172559753	mRNA	+	LOC110524815	disks large homolog 1-like
1.37668	25	78856018	Moisture content	AX-171599017	N/A	N/A	N/A	N/A
1.37553	14	74157049	Moisture content	AX-172559968	CDS	-	LOC110487784	heat shock 70 kDa protein 4-like
1.37545	10	43089041	Moisture content	AX-171632752	3'UTR	-	LOC110534119	transcriptional activator protein Pur-alpha-like
1.37401	14	74162919	Moisture content	AX-171609446	3'UTR	-	LOC110489172	cytochrome b-c1 complex subunit 8-like
1.37327	1	49381805	Moisture content	AX-171599716	5'UTR	+	LOC110524847	phosphate carrier protein, mitochondrial
1.37247	1	49256487	Moisture content	AX-172559736	lnc_RNA	-	LOC110521037	uncharacterized LOC110521037
1.37153	14	74214011	Moisture content	AX-171609447	5'UTR	+	LOC110489167	cyclin-G1-like
1.36791	14	74217053	Moisture content	AX-171609448	CDS	+	LOC110489167	cyclin-G1-like
1.3678	13	21407964	Moisture content	AX-89931627	3'UTR	+	commd1	copper metabolism domain containing 1
1.36713	10	42892424	Moisture content	AX-171619635	CDS	-	LOC110534115	dnaJ homolog subfamily C member 18-like
1.36679	13	21397396	Moisture content	AX-171628666	CDS	+	commd1	copper metabolism domain containing 1
1.36497	25	78902999	Moisture content	AX-171607337	CDS	-	LOC110505930	zinc finger protein 106-like
1.36138	1	49776354	Moisture content	AX-171632321	3'UTR	-	LOC110525034	ETS domain-containing protein Elk-3-like
1.36135	1	49821363	Moisture content	AX-171632328	3'UTR	-	LOC110525078	small nuclear ribonucleoprotein F-like
1.36121	5	86190978	Moisture content	AX-171600470	CDS	+	ncbp2	nuclear cap binding protein subunit 2
1.35787	5	85766596	Moisture content	AX-171602932	3'UTR	+	LOC110524811	prohibitin-2-like
1.35771	25	78902956	Moisture content	AX-171607336	CDS	-	LOC110505930	zinc finger protein 106-like
1.35711	5	85764353	Moisture content	AX-172554587	CDS	+	LOC110524811	prohibitin-2-like
1.35672	25	78903084	Moisture content	AX-171617706	CDS	-	LOC110505930	zinc finger protein 106-like
1.35626	25	78903130	Moisture content	AX-171607338	CDS	-	LOC110505930	zinc finger protein 106-like
1.3558	25	78902939	Moisture content	AX-171607335	CDS	-	LOC110505930	zinc finger protein 106-like
1.35556	16	36873924	Moisture content	AX-171618095	CDS	-	LOC110491948	dihydropyridine-sensitive L-type skeletal muscle calcium channel subunit alpha-1-like
1.35499	5	86191129	Moisture content	AX-171600472	3'UTR	+	ncbp2	nuclear cap binding protein subunit 2
1.35488	16	36873985	Moisture content	AX-171610329	CDS	-	LOC110491948	dihydropyridine-sensitive L-type skeletal muscle calcium channel subunit alpha-1-like
1.35434	5	86343735	Moisture content	AX-172559044	N/A	N/A	N/A	N/A
1.35378	5	86217147	Moisture content	AX-172559552	3'UTR	-	LOC110524823	anosmin-1-like
1.35328	5	86191003	Moisture content	AX-171600471	3'UTR	+	ncbp2	nuclear cap binding protein subunit 2
1.35263	5	86191288	Moisture content	AX-171600473	3'UTR	+	ncbp2	nuclear cap binding protein subunit 2
1.35101	5	86184638	Moisture content	AX-171600466	3'UTR	+	LOC110524818	melanotransferrin-like
1.35059	5	86184908	Moisture content	AX-171600467	3'UTR	+	LOC110524818	melanotransferrin-like
1.34949	18	14304400	Moisture content	AX-171631415	3'UTR	+	LOC110495817	rho GTPase-activating protein 6-like
1.34211	14	74147478	Moisture content	AX-171634512	3'UTR	-	LOC110487784	heat shock 70 kDa protein 4-like
1.34059	5	86189305	Moisture content	AX-171600468	CDS	+	ncbp2	nuclear cap binding protein subunit 2
1.34054	5	86186383	Moisture content	AX-171625971	lnc_RNA	-	LOC110524822	uncharacterized LOC110524822
1.34042	1	49243596	Moisture content	AX-171620806	CDS	-	LOC110524843	shaker-related potassium channel tsha2-like
1.34025	13	21562950	Moisture content	AX-171609044	3'UTR	+	LOC110486012	malate dehydrogenase, cytoplasmic-like
1.34023	14	74141812	Moisture content	AX-171634510	CDS	-	gnpi	Glucosamine-6-phosphate isomerase
1.34014	18	14379944	Moisture content	AX-171636299	3'UTR	+	LOC110495818	E3 ubiquitin-protein ligase Midline-1-like
1.34013	5	86370477	Moisture content	AX-172562566	5'UTR	+	LOC110524825	histidine-rich glycoprotein-like
1.34005	18	15494494	Moisture content	AX-172563845	5'UTR	+	LOC110495822	protein sprouty homolog 2-like
1.33851	5	86133579	Moisture content	AX-172562089	CDS	+	LOC110524815	disks large homolog 1-like
1.33754	18	15736077	Moisture content	AX-171600690	3'UTR	-	LOC110495830	acyl-CoA-binding protein-like
1.33576	9	2748377	Moisture content	AX-171616111	3'UTR	+	cct7	chaperonin containing TCP1 subunit 7
1.33492	18	15534593	Moisture content	AX-171608399	3'UTR	-	LOC110495825	NEDD4 family-interacting protein 2-like
1.33482	18	15735743	Moisture content	AX-171600691	3'UTR	-	LOC110495830	acyl-CoA-binding protein-like
1.33462	18	15735741	Moisture content	AX-171600692	3'UTR	-	LOC110495830	acyl-CoA-binding protein-like
1.33439	5	86190527	Moisture content	AX-171600469	CDS	+	ncbp2	nuclear cap binding protein subunit 2
1.33389	25	78726434	Moisture content	AX-174104590	CDS	+	ccdc28a	coiled-coil domain containing 28A
1.33387	25	78725118	Moisture content	AX-171645075	CDS	+	ccdc28a	coiled-coil domain containing 28A
1.33359	25	78855593	Moisture content	AX-171645352	N/A	N/A	N/A	N/A
1.33322	25	78725111	Moisture content	AX-171598801	CDS	+	ccdc28a	coiled-coil domain containing 28A
1.33302	18	15753857	Moisture content	AX-172550268	CDS	-	LOC110495831	metalloreductase STEAP3-like
1.3329	18	13477835	Moisture content	AX-171618163	CDS	-	LOC110495793	xin actin-binding repeat-containing protein 1-like
1.33267	18	14131204	Moisture content	AX-172561153	5'UTR	-	LOC110495813	ribose-phosphate pyrophosphokinase 2-like
1.33054	25	78855659	Moisture content	AX-171599012	N/A	N/A	N/A	N/A
1.32944	18	15534297	Moisture content	AX-172563028	3'UTR	-	LOC110495825	NEDD4 family-interacting protein 2-like
1.32928	18	15534580	Moisture content	AX-171608398	3'UTR	-	LOC110495825	NEDD4 family-interacting protein 2-like
1.32445	7	11438574	Moisture content	AX-171643678	CDS	+	LOC100136600	ATP synthase subunit beta, mitochondrial
1.32445	7	11442059	Moisture content	AX-171597629	CDS	+	LOC100136600	ATP synthase subunit beta, mitochondrial
1.32444	7	11402881	Moisture content	AX-171623558	3'UTR	-	LOC110527413	collagen alpha-1(XXVIII) chain-like
1.32389	18	16207868	Moisture content	AX-171603971	3'UTR	-	LOC110495844	glycerol-3-phosphate dehydrogenase [NAD(+)], cytoplasmic-like
1.32345	16	36874793	Moisture content	AX-171618094	CDS	-	LOC110491948	dihydropyridine-sensitive L-type skeletal muscle calcium channel subunit alpha-1-like
1.32327	7	11399286	Moisture content	AX-171597626	CDS	-	LOC110527414	kelch-like protein 41b
1.32133	18	16559827	Moisture content	AX-171636271	CDS	-	LOC110495852	DPH3 homolog
1.32131	18	16594540	Moisture content	AX-171624935	3'UTR	+	LOC110495857	uncharacterized protein C7orf57 homolog
1.32111	18	16799491	Moisture content	AX-171599190	CDS	+	LOC110497100	uncharacterized protein DDB_G0271670-like
1.3211	18	16696814	Moisture content	AX-171632035	3'UTR	-	LOC110495859	bromodomain adjacent to zinc finger domain protein 2B-like
1.32095	18	16497160	Moisture content	AX-171636238	3'UTR	-	LOC110495851	cytoplasmic protein NCK2-like
1.31927	18	14120012	Moisture content	AX-171636291	3'UTR	-	LOC110495813	ribose-phosphate pyrophosphokinase 2-like
1.31799	7	11399109	Moisture content	AX-171597623	CDS	-	LOC110527414	kelch-like protein 41b
1.31787	1	49244681	Moisture content	AX-171620807	CDS	-	LOC110524843	shaker-related potassium channel tsha2-like
1.31615	7	11399262	Moisture content	AX-171597624	CDS	-	LOC110527414	kelch-like protein 41b
1.30935	5	85862401	Moisture content	AX-171622130	N/A	N/A	N/A	N/A
1.30737	7	11399310	Moisture content	AX-171597628	CDS	-	LOC110527414	kelch-like protein 41b
1.30562	25	78855973	Moisture content	AX-171599016	N/A	N/A	N/A	N/A
1.30442	10	42857177	Moisture content	AX-171632754	CDS	-	LOC110534112	kinesin-like protein KIF20A
1.3009	9	2748387	Moisture content	AX-171616110	3'UTR	+	cct7	chaperonin containing TCP1 subunit 7
1.29744	10	42851727	Moisture content	AX-171632756	CDS	+	LOC110534113	cell division cycle protein 23 homolog
1.29738	25	78855726	Moisture content	AX-171599013	N/A	N/A	N/A	N/A
1.29701	1	53007995	Moisture content	AX-171619512	CDS	+	LOC110525546	eukaryotic translation initiation factor 3 subunit L
1.28955	7	11397881	Moisture content	AX-171597622	CDS	-	LOC110527414	kelch-like protein 41b
1.28892	18	16799730	Moisture content	AX-171616862	CDS	+	LOC110497100	uncharacterized protein DDB_G0271670-like
1.28891	18	16799704	Moisture content	AX-171619461	CDS	+	LOC110497100	uncharacterized protein DDB_G0271670-like
1.28192	10	42591621	Moisture content	AX-172556215	N/A	N/A	N/A	N/A
1.28076	9	3542119	Moisture content	AX-171606099	3'UTR	+	leap-2a	liver-expressed antimicrobial peptide 2A
1.2795	9	4267495	Moisture content	AX-171604233	CDS	-	LOC110531420	40S ribosomal protein S4-like
1.27941	9	3195794	Moisture content	AX-171630694	CDS	-	nagk	N-acetylglucosamine kinase
1.2691	9	2831259	Moisture content	AX-171620466	CDS	+	naa40	N(alpha)-acetyltransferase 40, NatD catalytic subunit
1.26794	9	2838489	Moisture content	AX-172556925	N/A	N/A	N/A	N/A
1.2666	9	2825994	Moisture content	AX-172556453	5'UTR	+	naa40	N(alpha)-acetyltransferase 40, NatD catalytic subunit
1.26292	25	78903135	Moisture content	AX-171607339	CDS	-	LOC110505930	zinc finger protein 106-like
1.24987	1	54948051	Moisture content	AX-89924960	3'UTR	+	fam160b1	family with sequence similarity 160 member B1
1.24893	7	11396853	Moisture content	AX-171597621	3'UTR	-	LOC110527414	kelch-like protein 41b
1.24885	1	49128896	Moisture content	AX-171620805	CDS	-	LOC110524780	troponin I, slow skeletal muscle-like
1.24877	1	49201239	Moisture content	AX-172560342	3'UTR	+	LOC110524813	CCR4-NOT transcription complex subunit 4-like
1.24562	9	3179333	Moisture content	AX-171630692	3'UTR	-	nagk	N-acetylglucosamine kinase
1.24516	9	3184515	Moisture content	AX-172553481	CDS	-	nagk	N-acetylglucosamine kinase
1.24434	9	3159934	Moisture content	AX-171620510	5'UTR	+	LOC110531407	polyadenylate-binding protein-interacting protein 2B-like
1.24309	1	49108438	Moisture content	AX-171607614	3'UTR	-	LOC110524766	bisphosphoglycerate mutase-like
1.24263	9	3160017	Moisture content	AX-171620511	5'UTR	+	LOC110531407	polyadenylate-binding protein-interacting protein 2B-like
1.24179	9	3167915	Moisture content	AX-171605828	3'UTR	+	LOC110531407	polyadenylate-binding protein-interacting protein 2B-like
1.24162	13	20963769	Moisture content	AX-172557931	CDS	-	helz	helicase with zinc finger
1.24134	13	21008641	Moisture content	AX-172558147	3'UTR	-	LOC110485989	26S proteasome non-ATPase regulatory subunit 12-like
1.24122	13	20947846	Moisture content	AX-171609249	3'UTR	+	LOC110485985	voltage-dependent calcium channel gamma-1 subunit-like
1.24112	13	21108650	Moisture content	AX-171628677	CDS	+	LOC110485992	nucleolar protein 11-like
1.24052	13	20948477	Moisture content	AX-171609252	3'UTR	+	LOC110485985	voltage-dependent calcium channel gamma-1 subunit-like
1.24047	1	49128394	Moisture content	AX-171620804	mRNA	-	LOC110524780	troponin I, slow skeletal muscle-like
1.24025	13	20948265	Moisture content	AX-171609251	3'UTR	+	LOC110485985	voltage-dependent calcium channel gamma-1 subunit-like
1.24014	13	20951853	Moisture content	AX-171609254	3'UTR	-	helz	helicase with zinc finger
1.23985	13	20948028	Moisture content	AX-171609250	3'UTR	+	LOC110485985	voltage-dependent calcium channel gamma-1 subunit-like
1.23962	13	20948545	Moisture content	AX-171609253	3'UTR	+	LOC110485985	voltage-dependent calcium channel gamma-1 subunit-like
1.23895	13	21192261	Moisture content	AX-171628674	CDS	+	LOC110485995	importin subunit alpha-1-like
1.23881	13	21116386	Moisture content	AX-89954286	3'UTR	+	LOC110485992	nucleolar protein 11-like
1.23798	7	11396815	Moisture content	AX-171597620	3'UTR	-	LOC110527414	kelch-like protein 41b
1.23501	10	42547756	Moisture content	AX-171605330	CDS	-	LOC110534102	matrin-3-like
1.22912	10	42591433	Moisture content	AX-171630301	N/A	N/A	N/A	N/A
1.22912	9	3117250	Moisture content	AX-171598952	N/A	N/A	N/A	N/A
1.22661	14	74132778	Moisture content	AX-171609442	3'UTR	-	n4wbp5	Nedd4 WW domain-binding protein 5
1.22464	9	3168877	Moisture content	AX-171605831	3'UTR	+	LOC110531407	polyadenylate-binding protein-interacting protein 2B-like
1.22231	1	49114224	Moisture content	AX-171607621	CDS	-	LOC110524766	bisphosphoglycerate mutase-like
1.22154	19	22515291	Moisture content	AX-171636483	3'UTR	-	dio2	deiodinase, iodothyronine, type II
1.22138	1	53006287	Moisture content	AX-171599533	CDS	+	LOC110525546	eukaryotic translation initiation factor 3 subunit L
1.22035	14	74132712	Moisture content	AX-171609441	3'UTR	-	n4wbp5	Nedd4 WW domain-binding protein 5
1.22019	1	49128158	Moisture content	AX-172563074	3'UTR	-	LOC110524780	troponin I, slow skeletal muscle-like
1.21977	25	78098308	Moisture content	AX-171617551	CDS	-	LOC110504256	bifunctional epoxide hydrolase 2-like
1.21975	25	78098063	Moisture content	AX-171620503	CDS	-	LOC110504256	bifunctional epoxide hydrolase 2-like
1.21643	1	49241984	Moisture content	AX-172562434	3'UTR	-	LOC110524843	shaker-related potassium channel tsha2-like
1.21576	25	78162620	Moisture content	AX-172552349	CDS	+	LOC110505917	solute carrier family 22 member 13-like
1.2157	25	78396737	Moisture content	AX-171644402	3'UTR	-	LOC110504260	sorting nexin-9-like
1.21553	25	78417713	Moisture content	AX-171624624	CDS	-	LOC110504260	sorting nexin-9-like
1.21449	19	21788073	Moisture content	AX-171611215	3'UTR	+	LOC110497548	SRA stem-loop-interacting RNA-binding protein, mitochondrial-like
1.21389	1	49112808	Moisture content	AX-171607618	3'UTR	-	LOC110524766	bisphosphoglycerate mutase-like
1.2037	9	3169332	Moisture content	AX-171605835	3'UTR	+	LOC110531407	polyadenylate-binding protein-interacting protein 2B-like
1.19916	5	85727346	Moisture content	AX-171628099	CDS	-	LOC110524809	occludin-like
1.19686	1	49112327	Moisture content	AX-171607617	3'UTR	-	LOC110524766	bisphosphoglycerate mutase-like
1.19577	13	20947629	Moisture content	AX-171609247	3'UTR	+	LOC110485985	voltage-dependent calcium channel gamma-1 subunit-like
1.19386	10	43229983	Moisture content	AX-171608040	N/A	N/A	N/A	N/A
1.18562	1	49112294	Moisture content	AX-171607616	3'UTR	-	LOC110524766	bisphosphoglycerate mutase-like
1.18116	9	2991560	Moisture content	AX-172550034	N/A	N/A	N/A	N/A
1.18115	25	78903179	Moisture content	AX-171607340	CDS	-	LOC110505930	zinc finger protein 106-like
1.18034	9	2936462	Moisture content	AX-172563884	CDS	+	LOC110531403	basic leucine zipper transcriptional factor ATF-like 2
1.16604	10	43230654	Moisture content	AX-171608038	3'UTR	-	LOC110534123	glycogen phosphorylase, muscle form-like
1.1655	10	43230703	Moisture content	AX-171608037	3'UTR	-	LOC110534123	glycogen phosphorylase, muscle form-like
1.16514	10	43230765	Moisture content	AX-171608036	3'UTR	-	LOC110534123	glycogen phosphorylase, muscle form-like
1.16238	7	11442092	Moisture content	AX-171597630	CDS	+	LOC100136600	ATP synthase subunit beta, mitochondrial
1.15952	5	583718	Moisture content	AX-172552005	mRNA	-	LOC110523074	YTH domain-containing protein 1-like
1.15949	7	11381734	Moisture content	AX-172549568	N/A	N/A	N/A	N/A
1.15615	13	20947173	Moisture content	AX-171621090	3'UTR	+	LOC110485985	voltage-dependent calcium channel gamma-1 subunit-like
1.14176	13	20947065	Moisture content	AX-171609246	3'UTR	+	LOC110485985	voltage-dependent calcium channel gamma-1 subunit-like
1.13887	10	42491008	Moisture content	AX-171605332	CDS	-	LOC110534100	matrin-3-like
1.13831	1	54958459	Moisture content	AX-171620793	CDS	-	LOC110525667	serum response factor-like
1.13741	25	78082947	Moisture content	AX-171600810	N/A	N/A	N/A	N/A
1.13587	10	42491170	Moisture content	AX-171605331	CDS	-	LOC110534100	matrin-3-like
1.13294	10	42542877	Moisture content	AX-171620435	CDS	-	LOC110534102	matrin-3-like
1.12699	10	43876622	Moisture content	AX-172546939	CDS	-	LOC110534136	endosialin-like
1.12409	1	49979272	Moisture content	AX-172556910	mRNA	+	LOC110525170	coiled-coil domain-containing protein 136-like
1.12401	1	50028112	Moisture content	AX-172562070	3'UTR	+	LOC110525170	coiled-coil domain-containing protein 136-like
1.12323	10	42435522	Moisture content	AX-172556220	3'UTR	+	LOC110534098	mycophenolic acid acyl-glucuronide esterase, mitochondrial-like
1.12297	25	61056343	Moisture content	AX-171639024	3'UTR	+	kif15	kinesin family member 15
1.12269	10	42389083	Moisture content	AX-172556221	CDS	-	mtif3	mitochondrial translational initiation factor 3
1.12268	10	42435198	Moisture content	AX-171630308	3'UTR	+	LOC110534098	mycophenolic acid acyl-glucuronide esterase, mitochondrial-like
1.11992	10	42457548	Moisture content	AX-171630307	CDS	+	LOC110534099	transgelin-3-like
1.11748	16	36873859	Moisture content	AX-171618096	CDS	-	LOC110491948	dihydropyridine-sensitive L-type skeletal muscle calcium channel subunit alpha-1-like
1.11104	1	52548227	Moisture content	AX-171601886	3'UTR	+	LOC110525514	L-lactate dehydrogenase A chain-like
1.09621	10	42389026	Moisture content	AX-171630310	CDS	-	mtif3	mitochondrial translational initiation factor 3
1.09513	10	42335241	Moisture content	AX-172561527	3'UTR	-	LOC110534093	V-type proton ATPase catalytic subunit A-like
1.09483	10	43230565	Moisture content	AX-171608039	N/A	N/A	N/A	N/A
1.09363	18	16898078	Moisture content	AX-171606830	3'UTR	-	LOC110495863	RNA-binding motif, single-stranded-interacting protein 1-like
1.09203	18	16895559	Moisture content	AX-171606831	N/A	N/A	N/A	N/A
1.08471	5	4548378	Moisture content	AX-171607242	3'UTR	+	LOC110523126	cyclin-I-like
1.08309	1	51251053	Moisture content	AX-172555803	CDS	-	LOC110525425	caprin-1-like
1.0822	25	23599497	Moisture content	AX-89967775	3'UTR	-	LOC110504913	glyoxylate reductase/hydroxypyruvate reductase-like
1.07998	1	49106901	Moisture content	AX-171607613	3'UTR	-	LOC110524766	bisphosphoglycerate mutase-like
1.07891	25	62369475	Moisture content	AX-171641889	CDS	-	LOC110505649	exocyst complex component 3-like protein 4
1.07474	25	62336045	Moisture content	AX-89918553	3'UTR	-	if5	Eukaryotic translation initiation factor 5
1.07376	25	61663463	Moisture content	AX-171639033	CDS	+	LOC110505634	serine/threonine-protein phosphatase 2A 56 kDa regulatory subunit epsilon isoform-like
1.07371	25	62336115	Moisture content	AX-171615428	3'UTR	-	if5	Eukaryotic translation initiation factor 5
1.07132	18	16902044	Moisture content	AX-172774552	CDS	-	LOC110495863	RNA-binding motif, single-stranded-interacting protein 1-like
1.07125	25	62383237	Moisture content	AX-171641890	CDS	-	LOC110505649	exocyst complex component 3-like protein 4
1.07018	25	61365484	Moisture content	AX-171639028	3'UTR	-	six4	SIX homeobox 4
1.06922	7	11312252	Moisture content	AX-171641349	CDS	-	LOC110527407	zinc finger protein Dzip1-like
1.06855	25	62359567	Moisture content	AX-171615429	CDS	-	LOC100136135	tumor necrosis factor alpha-induced protein 2
1.06808	25	62332695	Moisture content	AX-172562557	CDS	-	LOC110505645	MAP/microtubule affinity-regulating kinase 3-like
1.0672	25	62281481	Moisture content	AX-171641882	CDS	-	LOC110505644	tRNA (adenine(58)-N(1))-methyltransferase catalytic subunit TRMT61A-like
1.06679	25	61517726	Moisture content	AX-89969338	CDS	+	LOC110505629	hypoxia-inducible factor 1-alpha-like
1.06658	25	62299676	Moisture content	AX-171641884	3'UTR	+	LOC110505646	creatine kinase, testis isozyme-like
1.0638	25	61546562	Moisture content	AX-172562387	3'UTR	+	LOC110505629	hypoxia-inducible factor 1-alpha-like
1.06379	25	61555552	Moisture content	AX-172548127	CDS	-	LOC110505631	sacsin-like
1.06291	25	61546382	Moisture content	AX-171613260	3'UTR	+	LOC110505629	hypoxia-inducible factor 1-alpha-like
1.06289	25	78903293	Moisture content	AX-171607341	CDS	-	LOC110505930	zinc finger protein 106-like
1.06052	1	51210131	Moisture content	AX-171630011	3'UTR	-	nat10	N-acetyltransferase 10
1.05958	5	85713321	Moisture content	AX-171643865	CDS	-	LOC110524809	occludin-like
1.05742	25	62201150	Moisture content	AX-89932266	CDS	-	LOC110505642	kinesin light chain 1
1.05631	10	43899133	Moisture content	AX-171608222	3'UTR	-	LOC110534137	ras-related protein Rab-1B-like
1.05619	10	43899984	Moisture content	AX-89958490	3'UTR	-	LOC110534137	ras-related protein Rab-1B-like
1.05613	10	43899727	Moisture content	AX-171608221	3'UTR	-	LOC110534137	ras-related protein Rab-1B-like
1.05569	5	85695961	Moisture content	AX-171602207	N/A	N/A	N/A	N/A
1.05041	13	21563107	Moisture content	AX-171609045	3'UTR	+	LOC110486012	malate dehydrogenase, cytoplasmic-like
1.04978	5	86372350	Moisture content	AX-171614787	CDS	+	LOC110524825	histidine-rich glycoprotein-like
1.04876	25	62353595	Moisture content	AX-172563826	3'UTR	-	LOC100136135	tumor necrosis factor alpha-induced protein 2
1.04873	16	36873517	Moisture content	AX-171610330	3'UTR	-	LOC110491948	dihydropyridine-sensitive L-type skeletal muscle calcium channel subunit alpha-1-like
1.04835	25	61663470	Moisture content	AX-172562842	CDS	+	LOC110505634	serine/threonine-protein phosphatase 2A 56 kDa regulatory subunit epsilon isoform-like
1.04711	25	61710816	Moisture content	AX-171621886	CDS	+	LOC110505634	serine/threonine-protein phosphatase 2A 56 kDa regulatory subunit epsilon isoform-like
1.04711	25	61712652	Moisture content	AX-172560284	3'UTR	+	LOC110505634	serine/threonine-protein phosphatase 2A 56 kDa regulatory subunit epsilon isoform-like
1.04658	10	42187969	Moisture content	AX-171608171	CDS	-	LOC110534083	pyruvate dehydrogenase E1 component subunit alpha, mitochondrial-like
1.04323	13	20946847	Moisture content	AX-171609245	CDS	+	LOC110485985	voltage-dependent calcium channel gamma-1 subunit-like
1.0427	16	38152494	Moisture content	AX-171609985	3'UTR	-	LOC110491991	calcium-binding and coiled-coil domain-containing protein 1-like
1.04166	10	42223370	Moisture content	AX-171620902	CDS	+	LOC110534087	diamine acetyltransferase 1-like
1.0406	1	55007664	Moisture content	AX-172563818	CDS	-	LOC110525667	serum response factor-like
1.04037	1	51208054	Moisture content	AX-171630009	CDS	+	adal	adenosine deaminase like
1.03963	16	36873493	Moisture content	AX-171610331	3'UTR	-	LOC110491948	dihydropyridine-sensitive L-type skeletal muscle calcium channel subunit alpha-1-like
1.03926	10	42194825	Moisture content	AX-171632953	CDS	-	LOC110534083	pyruvate dehydrogenase E1 component subunit alpha, mitochondrial-like
1.03618	25	62190473	Moisture content	AX-172563602	CDS	-	LOC110505642	kinesin light chain 1
1.0359	1	51187156	Moisture content	AX-171604943	CDS	+	LOC110525380	tyrosine-protein kinase CSK-like
1.03571	9	2739711	Moisture content	AX-171616112	CDS	+	cct7	chaperonin containing TCP1 subunit 7
1.03295	25	62165415	Moisture content	AX-172563109	3'UTR	-	LOC110505641	zinc finger FYVE domain-containing protein 21-like
1.03173	25	62165714	Moisture content	AX-171641877	3'UTR	-	LOC110505641	zinc finger FYVE domain-containing protein 21-like
1.0298	25	61356166	Moisture content	AX-171621885	5'UTR	-	LOC110505622	homeobox protein six1b-like
1.02967	10	42225415	Moisture content	AX-171608175	3'UTR	-	apoo	apolipoprotein O
1.02957	10	42210020	Moisture content	AX-171608172	CDS	+	LOC110534085	peroxiredoxin-4-like
1.02921	10	42211248	Moisture content	AX-171608173	CDS	+	LOC110534085	peroxiredoxin-4-like
1.02397	15	20890182	Moisture content	AX-171604084	3'UTR	-	LOC110489849	annexin A13-like
1.02293	7	11442455	Moisture content	AX-171597631	CDS	+	LOC100136600	ATP synthase subunit beta, mitochondrial
1.0198	10	42279219	Moisture content	AX-171632955	3'UTR	-	LOC110534089	lipocalin-like
1.01951	10	42278413	Moisture content	AX-172560980	N/A	N/A	N/A	N/A
1.01166	15	21235759	Moisture content	AX-171609882	CDS	-	rps20	ribosomal protein S20
1.01039	10	42182874	Moisture content	AX-171606845	N/A	N/A	N/A	N/A
1.01036	10	42184218	Moisture content	AX-171631658	CDS	-	LOC110534083	pyruvate dehydrogenase E1 component subunit alpha, mitochondrial-like
1.00915	15	21112893	Moisture content	AX-89954745	3'UTR	+	LOC110489854	hypoxanthine-guanine phosphoribosyltransferase-like
1.00519	25	61506366	Moisture content	AX-171629115	3'UTR	+	prkch	protein kinase C eta
1.00433	25	61435923	Moisture content	AX-171639030	CDS	+	slc38a6	solute carrier family 38 member 6
1.00119	25	61423364	Moisture content	AX-171639029	3'UTR	+	LOC110505624	CDK-activating kinase assembly factor MAT1-like
1.00047	16	36031085	Moisture content	AX-172561657	N/A	N/A	N/A	N/A
1.00001	15	20882142	Moisture content	AX-171629257	CDS	-	LOC110489848	annexin A13-like
0.998576	10	43875328	Moisture content	AX-171608223	3'UTR	-	LOC110534136	endosialin-like
0.998066	19	21785899	Moisture content	AX-172557365	CDS	+	LOC110497548	SRA stem-loop-interacting RNA-binding protein, mitochondrial-like
0.997626	25	61236473	Moisture content	AX-172559284	3'UTR	+	LOC110505619	protein phosphatase 1A-like
0.993546	10	43230767	Moisture content	AX-171608035	3'UTR	-	LOC110534123	glycogen phosphorylase, muscle form-like
0.991307	13	20579704	Moisture content	AX-171601827	CDS	-	LOC110485975	beta-2-glycoprotein 1-like
0.9913	13	20582986	Moisture content	AX-171601828	CDS	-	LOC110485976	beta-2-glycoprotein 1-like
0.991074	16	38152769	Moisture content	AX-171609986	3'UTR	-	LOC110491991	calcium-binding and coiled-coil domain-containing protein 1-like
0.990974	13	20946398	Moisture content	AX-171609244	CDS	+	LOC110485985	voltage-dependent calcium channel gamma-1 subunit-like
0.990265	13	20909430	Moisture content	AX-172557873	5'UTR	+	LOC110485985	voltage-dependent calcium channel gamma-1 subunit-like
0.987431	1	49106898	Moisture content	AX-171607612	3'UTR	-	LOC110524766	bisphosphoglycerate mutase-like
0.98692	1	55028693	Moisture content	AX-171607557	CDS	-	LOC110525667	serum response factor-like
0.986318	10	43826023	Moisture content	AX-171608225	CDS	-	LOC110534132	alpha-actinin-3
0.986019	10	43823817	Moisture content	AX-171608226	CDS	-	LOC110534132	alpha-actinin-3
0.98589	25	25402572	Moisture content	AX-171639354	CDS	+	LOC110504961	ras-related protein Rab-6A-like
0.984025	25	61218429	Moisture content	AX-172562328	3'UTR	-	dhrs7	dehydrogenase/reductase 7
0.983813	25	61127927	Moisture content	AX-171639026	CDS	-	LOC110505618	reticulon-1-A-like
0.981158	13	20777162	Moisture content	AX-172550524	CDS	+	LOC110485978	protein kinase C alpha type-like
0.980897	10	43823748	Moisture content	AX-171608227	CDS	-	LOC110534132	alpha-actinin-3
0.980074	1	55040413	Moisture content	AX-172562399	3'UTR	-	LOC110525690	inactive tyrosine-protein kinase 7-like
0.979996	16	36871966	Moisture content	AX-171610335	3'UTR	-	LOC110491948	dihydropyridine-sensitive L-type skeletal muscle calcium channel subunit alpha-1-like
0.977629	25	78082887	Moisture content	AX-171600811	N/A	N/A	N/A	N/A
0.976399	16	36030533	Moisture content	AX-89956848	3'UTR	+	LOC110491933	probable E3 ubiquitin-protein ligase DTX3
0.976398	16	36001925	Moisture content	AX-172560561	3'UTR	-	LOC110491931	prostaglandin E synthase 3-like
0.971416	5	86372556	Moisture content	AX-171614788	CDS	+	LOC110524825	histidine-rich glycoprotein-like
0.966601	10	42300912	Moisture content	AX-171632873	mRNA	-	LOC110534089	lipocalin-like
0.966323	25	78904374	Moisture content	AX-171607343	CDS	-	LOC110505930	zinc finger protein 106-like
0.964151	13	20306414	Moisture content	AX-171624423	CDS	-	LOC110485973	testis-expressed protein 2-like
0.962815	1	55246979	Moisture content	AX-172559714	N/A	N/A	N/A	N/A
0.962451	13	20280562	Moisture content	AX-171644870	3'UTR	-	LOC110485973	testis-expressed protein 2-like
0.96229	13	20248845	Moisture content	AX-172549889	CDS	-	LOC110485971	caspase recruitment domain-containing protein 14-like
0.962112	1	2403550	Moisture content	AX-172564110	N/A	N/A	N/A	N/A
0.961568	1	3583400	Moisture content	AX-172549783	CDS	-	LOC110527966	nucleolin-like
0.96154	1	2734747	Moisture content	AX-171624739	CDS	+	LOC110527109	inosine-uridine preferring nucleoside hydrolase-like
0.961137	1	2405455	Moisture content	AX-172556331	3'UTR	-	LOC110526525	ephrin type-B receptor 3-like
0.959837	1	2476972	Moisture content	AX-171600876	CDS	+	LOC110526721	cytoplasmic FMR1-interacting protein 1 homolog
0.95929	1	2492079	Moisture content	AX-171626315	mRNA	-	nipa1	non imprinted in Prader-Willi/Angelman syndrome 1
0.958969	1	2725614	Moisture content	AX-171624738	3'UTR	+	LOC110527472	homocysteine S-methyltransferase-like
0.958922	1	2688769	Moisture content	AX-171625963	CDS	-	ndk7	Nucleoside diphosphate kinase 7
0.95832	1	75723520	Moisture content	AX-172559858	3'UTR	+	acoxl	acyl-CoA oxidase like
0.956968	25	62437893	Moisture content	AX-172548513	N/A	N/A	N/A	N/A
0.954112	9	1519733	Moisture content	AX-171624336	N/A	N/A	N/A	N/A
0.954011	9	1596836	Moisture content	AX-174104274	mRNA	+	LOC110532892	FERM domain-containing protein 7-like
0.953984	9	1440619	Moisture content	AX-172553709	N/A	N/A	N/A	N/A
0.953435	13	20247642	Moisture content	AX-89927412	CDS	-	LOC110485971	caspase recruitment domain-containing protein 14-like
0.95337	25	61104157	Moisture content	AX-171613258	5'UTR	+	LOC110505618	reticulon-1-A-like
0.9529	25	61104181	Moisture content	AX-175055927	3'UTR	-	LOC110505618	reticulon-1-A-like
0.952705	1	75008625	Moisture content	AX-171607810	mRNA	+	LOC110530025	60S ribosomal protein L19-like
0.952705	1	75038139	Moisture content	AX-171632449	CDS	+	cfap36	cilia and flagella associated protein 36
0.952661	1	75047532	Moisture content	AX-171632447	3'UTR	-	ppp4r3b	protein phosphatase 4 regulatory subunit 3B
0.951805	9	1263742	Moisture content	AX-171628165	N/A	N/A	N/A	N/A
0.949835	25	78905391	Moisture content	AX-171607344	CDS	-	LOC110505930	zinc finger protein 106-like
0.949709	16	36871679	Moisture content	AX-171610337	3'UTR	-	LOC110491948	dihydropyridine-sensitive L-type skeletal muscle calcium channel subunit alpha-1-like
0.948543	13	20107132	Moisture content	AX-171598630	CDS	+	LOC110485965	E3 ubiquitin/ISG15 ligase TRIM25-like
0.948532	13	20085862	Moisture content	AX-171644866	CDS	+	LOC110485964	ras GTPase-activating protein nGAP-like
0.947202	9	1926526	Moisture content	AX-171629475	CDS	-	LOC110531362	transmembrane protein 179B-like
0.944686	16	36399386	Moisture content	AX-171621270	3'UTR	+	LOC110491940	SLIT-ROBO Rho GTPase-activating protein 3-like
0.943773	1	55247126	Moisture content	AX-171607558	N/A	N/A	N/A	N/A
0.942424	25	78907798	Moisture content	AX-171617713	CDS	-	LOC110505930	zinc finger protein 106-like
0.942291	4	23074540	Moisture content	AX-171640091	3'UTR	+	LOC110521622	protein PRRC2C-like
0.941987	16	36374274	Moisture content	AX-171621271	CDS	+	LOC110491939	N-alpha-acetyltransferase 10-like
0.941736	16	36326545	Moisture content	AX-172561434	3'UTR	+	LOC110491937	polypeptide N-acetylgalactosaminyltransferase 6-like
0.941616	16	36304965	Moisture content	AX-172560567	3'UTR	+	LOC110491936	adenylate cyclase type 6-like
0.941337	16	36375842	Moisture content	AX-89926148	3'UTR	+	LOC110491939	N-alpha-acetyltransferase 10-like
0.941251	1	75968518	Moisture content	AX-171607858	5'UTR	+	LOC110530243	equilibrative nucleoside transporter 1-like
0.940926	1	75870957	Moisture content	AX-171632517	CDS	+	LOC110530219	VIP peptides-like
0.940919	1	75882600	Moisture content	AX-171632519	CDS	-	LOC110530236	F-box only protein 5-like
0.940393	7	11443676	Moisture content	AX-171597632	3'UTR	+	LOC100136600	ATP synthase subunit beta, mitochondrial
0.940182	1	1528569	Moisture content	AX-171627023	CDS	-	LOC110525986	cysteine protease ATG4B-like
0.94013	25	60881114	Moisture content	AX-171613254	3'UTR	+	LOC110505607	receptor expression-enhancing protein 1-like
0.94	1	1540280	Moisture content	AX-172551509	CDS	-	LOC110525986	cysteine protease ATG4B-like
0.939504	4	22243410	Moisture content	AX-171614141	3'UTR	+	LOC110521603	cytochrome P450 2J2-like
0.939215	14	75160266	Moisture content	AX-172553761	CDS	-	LOC110489193	phosphoethanolamine N-methyltransferase 3-like
0.938802	1	75739426	Moisture content	AX-172559567	3'UTR	+	LOC110530180	bcl-2-like protein 11
0.938799	4	23000270	Moisture content	AX-172553107	N/A	N/A	N/A	N/A
0.93853	16	38153501	Moisture content	AX-171621213	3'UTR	-	LOC110491991	calcium-binding and coiled-coil domain-containing protein 1-like
0.937634	16	36387102	Moisture content	AX-172561612	CDS	+	LOC110491940	SLIT-ROBO Rho GTPase-activating protein 3-like
0.937071	1	55248632	Moisture content	AX-171607560	N/A	N/A	N/A	N/A
0.936944	14	75215940	Moisture content	AX-171627630	3'UTR	-	LOC110489201	probable E3 ubiquitin-protein ligase MID2
0.935305	4	22480981	Moisture content	AX-171606154	CDS	+	echdc2	enoyl-CoA hydratase domain containing 2
0.933926	15	21256363	Moisture content	AX-171635005	3'UTR	+	chchd7	coiled-coil-helix-coiled-coil-helix domain containing 7
0.933925	15	21258880	Moisture content	AX-171609881	3'UTR	-	sdr16c5	short chain dehydrogenase/reductase family 16C member 5
0.93307	25	78908245	Moisture content	AX-171617715	CDS	-	LOC110505930	zinc finger protein 106-like
0.932944	9	2532156	Moisture content	AX-171642553	3'UTR	-	LOC110531371	rab9 effector protein with kelch motifs-like
0.932858	14	75254297	Moisture content	AX-172549076	3'UTR	-	LOC110487789	arf-GAP with Rho-GAP domain, ANK repeat and PH domain-containing protein 3-like
0.932836	7	11444554	Moisture content	AX-171597633	CDS	-	LOC110527417	retinol dehydrogenase 7-like
0.932647	16	36400194	Moisture content	AX-89922526	3'UTR	+	LOC110491940	SLIT-ROBO Rho GTPase-activating protein 3-like
0.93234	7	11444638	Moisture content	AX-171597634	CDS	-	LOC110527417	retinol dehydrogenase 7-like
0.931707	14	75157452	Moisture content	AX-171628537	CDS	-	LOC110489193	phosphoethanolamine N-methyltransferase 3-like
0.931424	25	78907930	Moisture content	AX-171607347	CDS	-	LOC110505930	zinc finger protein 106-like
0.931365	1	55252582	Moisture content	AX-171607561	mRNA	-	LOC110525695	kinesin light chain 1-like
0.931349	10	43823477	Moisture content	AX-171608228	CDS	-	LOC110534132	alpha-actinin-3
0.931249	9	1978991	Moisture content	AX-171626762	N/A	N/A	N/A	N/A
0.930639	4	22957625	Moisture content	AX-89968180	CDS	-	prdx6	peroxiredoxin 6
0.930619	4	22973619	Moisture content	AX-171629062	5'UTR	+	plpp6	phospholipid phosphatase 6
0.928925	16	36521415	Moisture content	AX-171621268	CDS	-	LOC110491943	isocitrate dehydrogenase [NAD] subunit gamma, mitochondrial-like
0.928844	16	36518063	Moisture content	AX-171621269	3'UTR	-	LOC110491943	isocitrate dehydrogenase [NAD] subunit gamma, mitochondrial-like
0.928644	16	35998486	Moisture content	AX-171610346	3'UTR	+	LOC110491930	lens fiber major intrinsic protein-like
0.928385	16	38158144	Moisture content	AX-171621214	CDS	-	LOC110491991	calcium-binding and coiled-coil domain-containing protein 1-like
0.92796	4	22387452	Moisture content	AX-171606155	CDS	+	rpf1	ribosome production factor 1 homolog
0.926889	16	36643509	Moisture content	AX-172562883	N/A	N/A	N/A	N/A
0.926577	13	20056608	Moisture content	AX-171644865	3'UTR	-	LOC110485963	trafficking protein particle complex subunit 5-like
0.926314	1	1526908	Moisture content	AX-171605243	CDS	-	LOC110525986	cysteine protease ATG4B-like
0.923494	4	22243583	Moisture content	AX-172562405	3'UTR	+	LOC110521603	cytochrome P450 2J2-like
0.921184	4	22481037	Moisture content	AX-171606153	CDS	+	echdc2	enoyl-CoA hydratase domain containing 2
0.920873	9	1214793	Moisture content	AX-171643966	N/A	N/A	N/A	N/A
0.920778	5	85695858	Moisture content	AX-171602206	N/A	N/A	N/A	N/A
0.920744	9	1166744	Moisture content	AX-171598399	N/A	N/A	N/A	N/A
0.920186	9	1166223	Moisture content	AX-172556937	N/A	N/A	N/A	N/A
0.919923	25	61103755	Moisture content	AX-172560037	5'UTR	+	LOC110505618	reticulon-1-A-like
0.919884	1	49106856	Moisture content	AX-171607611	3'UTR	-	LOC110524766	bisphosphoglycerate mutase-like
0.919439	9	1153336	Moisture content	AX-172550083	CDS	+	LOC110531332	protein phosphatase 1K, mitochondrial-like
0.91781	15	21258918	Moisture content	AX-171609879	3'UTR	-	sdr16c5	short chain dehydrogenase/reductase family 16C member 5
0.917535	16	36719315	Moisture content	AX-171621266	CDS	+	huwe1	HECT, UBA and WWE domain containing 1, E3 ubiquitin protein ligase
0.916412	10	43233919	Moisture content	AX-171608029	CDS	-	LOC110534123	glycogen phosphorylase, muscle form-like
0.916389	10	43235651	Moisture content	AX-171608027	CDS	-	LOC110534123	glycogen phosphorylase, muscle form-like
0.916385	10	43235255	Moisture content	AX-171608028	CDS	-	LOC110534123	glycogen phosphorylase, muscle form-like
0.915624	16	36871050	Moisture content	AX-171610338	3'UTR	-	LOC110491948	dihydropyridine-sensitive L-type skeletal muscle calcium channel subunit alpha-1-like
0.915503	16	36871041	Moisture content	AX-171610339	3'UTR	-	LOC110491948	dihydropyridine-sensitive L-type skeletal muscle calcium channel subunit alpha-1-like
0.914698	10	43902730	Moisture content	AX-171608220	5'UTR	-	LOC110534137	ras-related protein Rab-1B-like
0.914607	10	43900657	Moisture content	AX-89962228	CDS	-	LOC110534137	ras-related protein Rab-1B-like
0.913548	1	55259493	Moisture content	AX-171607562	CDS	-	LOC110525695	kinesin light chain 1-like
0.913449	1	73737686	Moisture content	AX-171607878	3'UTR	+	LOC110529992	tetraspanin-14-like
0.913396	4	22956370	Moisture content	AX-171603904	3'UTR	-	prdx6	peroxiredoxin 6
0.913302	1	74617695	Moisture content	AX-171644388	3'UTR	-	LOC110532724	attractin-like protein 1
0.913293	1	1523476	Moisture content	AX-171627022	CDS	-	LOC110525986	cysteine protease ATG4B-like
0.912066	14	75258488	Moisture content	AX-171627425	CDS	-	LOC110487789	arf-GAP with Rho-GAP domain, ANK repeat and PH domain-containing protein 3-like
0.911675	5	85654710	Moisture content	AX-171598440	CDS	+	LOC110523039	phospholipid-metabolizing enzyme A-C1-like
0.910714	1	55267234	Moisture content	AX-171617761	CDS	-	LOC110525695	kinesin light chain 1-like
0.910521	1	55283741	Moisture content	AX-172561339	CDS	-	LOC110525695	kinesin light chain 1-like
0.910442	1	55270784	Moisture content	AX-172559806	CDS	-	LOC110525695	kinesin light chain 1-like
0.909353	16	35997076	Moisture content	AX-171635452	CDS	+	LOC110491930	lens fiber major intrinsic protein-like
0.908649	7	11138396	Moisture content	AX-171641342	CDS	-	LOC110527405	calsequestrin-2-like
0.908391	16	36731033	Moisture content	AX-172562365	3'UTR	+	huwe1	HECT, UBA and WWE domain containing 1, E3 ubiquitin protein ligase
0.908255	1	51041822	Moisture content	AX-89939921	CDS	+	LOC110525344	midkine-A-like
0.907992	16	36841671	Moisture content	AX-172547645	3'UTR	+	LOC110491054	neural cell adhesion molecule L1-like
0.90786	9	4361551	Moisture content	AX-171602565	mRNA	-	LOC110531435	ras-related protein Rab-39B-like
0.907749	9	4347352	Moisture content	AX-171620014	CDS	+	LOC110531436	prefoldin subunit 3-like
0.90748	9	4342617	Moisture content	AX-172552645	CDS	+	LOC110531436	prefoldin subunit 3-like
0.906884	16	36720885	Moisture content	AX-171618097	CDS	+	huwe1	HECT, UBA and WWE domain containing 1, E3 ubiquitin protein ligase
0.906787	10	43822864	Moisture content	AX-171608229	CDS	-	LOC110534132	alpha-actinin-3
0.905229	1	51055316	Moisture content	AX-172546841	3'UTR	-	LOC110525355	activating molecule in BECN1-regulated autophagy protein 1-like
0.904237	1	51164345	Moisture content	AX-172555801	5'UTR	+	LOC110525380	tyrosine-protein kinase CSK-like
0.903906	1	73584197	Moisture content	AX-171632535	CDS	-	LOC110529964	TBC1 domain family member 12-like
0.903868	1	73732892	Moisture content	AX-172561035	CDS	+	LOC110529992	tetraspanin-14-like
0.903704	16	36718065	Moisture content	AX-171621267	CDS	+	huwe1	HECT, UBA and WWE domain containing 1, E3 ubiquitin protein ligase
0.903657	1	73471712	Moisture content	AX-171632534	CDS	+	LOC110529943	kinesin-like protein KIF11-B
0.901802	4	23115313	Moisture content	AX-171614121	CDS	+	LOC110521624	myocilin-like
0.90164	4	23104063	Moisture content	AX-172561253	N/A	N/A	N/A	N/A
0.901332	1	3585122	Moisture content	AX-171600277	3'UTR	-	LOC100135911	nucleolin
0.9007	16	35650125	Moisture content	AX-171631068	CDS	+	LOC110491053	disco-interacting protein 2 homolog B-A-like
0.900664	25	60893694	Moisture content	AX-171624311	CDS	-	LOC110505610	sushi, von Willebrand factor type A, EGF and pentraxin domain-containing protein 1-like
0.900649	25	60968309	Moisture content	AX-172560813	3'UTR	+	LOC110505612	lateral signaling target protein 2 homolog
0.900599	25	60882355	Moisture content	AX-171613255	3'UTR	+	LOC110505607	receptor expression-enhancing protein 1-like
0.90054	16	35571962	Moisture content	AX-171643779	N/A	N/A	N/A	N/A
0.900271	14	75345566	Moisture content	AX-172561749	N/A	N/A	N/A	N/A
0.899378	15	21258955	Moisture content	AX-171609878	3'UTR	-	sdr16c5	short chain dehydrogenase/reductase family 16C member 5
0.899015	1	50692144	Moisture content	AX-172555800	N/A	N/A	N/A	N/A
0.898916	4	23115457	Moisture content	AX-171614120	CDS	+	LOC110521624	myocilin-like
0.898609	16	36871033	Moisture content	AX-171610340	3'UTR	-	LOC110491948	dihydropyridine-sensitive L-type skeletal muscle calcium channel subunit alpha-1-like
0.898144	1	73737230	Moisture content	AX-171607876	CDS	+	LOC110529992	tetraspanin-14-like
0.897843	10	43820895	Moisture content	AX-171608231	CDS	-	LOC110534132	alpha-actinin-3
0.897801	4	23103208	Moisture content	AX-171640089	3'UTR	+	vamp4	vesicle associated membrane protein 4
0.896911	18	13476908	Moisture content	AX-171618161	CDS	-	LOC110495793	xin actin-binding repeat-containing protein 1-like
0.896878	10	43858567	Moisture content	AX-172546944	3'UTR	-	LOC110534134	dipeptidyl peptidase 3-like
0.896876	10	43859150	Moisture content	AX-171632989	3'UTR	-	LOC110534134	dipeptidyl peptidase 3-like
0.896624	10	43822574	Moisture content	AX-171608230	CDS	-	LOC110534132	alpha-actinin-3
0.896406	16	35770677	Moisture content	AX-172560989	3'UTR	+	LOC110491926	sodium channel protein type 8 subunit alpha-like
0.896361	16	35985799	Moisture content	AX-171610347	3'UTR	+	LOC110491929	signal transducer and activator of transcription 6-like
0.894659	25	60847382	Moisture content	AX-171639021	CDS	-	LOC110505605	heat shock 70 kDa protein 4L-like
0.89431	1	73737639	Moisture content	AX-171607877	3'UTR	+	LOC110529992	tetraspanin-14-like
0.894277	16	36869536	Moisture content	AX-171610341	3'UTR	+	LOC110491948	dihydropyridine-sensitive L-type skeletal muscle calcium channel subunit alpha-1-like
0.893579	7	11030216	Moisture content	AX-171615057	N/A	N/A	N/A	N/A
0.892915	4	22243392	Moisture content	AX-171614142	3'UTR	+	LOC110521603	cytochrome P450 2J2-like
0.891545	9	1013756	Moisture content	AX-172554497	CDS	-	tec	tec protein tyrosine kinase
0.891466	9	809314	Moisture content	AX-171616093	CDS	-	fgb	fibrinogen beta chain
0.890903	9	1077791	Moisture content	AX-171616105	3'UTR	-	abcg2	breast cancer resistance protein
0.890868	16	36869318	Moisture content	AX-171610342	3'UTR	+	LOC110491948	dihydropyridine-sensitive L-type skeletal muscle calcium channel subunit alpha-1-like
0.890093	14	75149326	Moisture content	AX-172554567	CDS	-	LOC110489193	phosphoethanolamine N-methyltransferase 3-like
0.889291	4	22804020	Moisture content	AX-172549303	CDS	-	LOC110521616	transcription factor AP-1-like
0.88747	1	1522067	Moisture content	AX-171619863	CDS	-	LOC110525986	cysteine protease ATG4B-like
0.887109	5	86373984	Moisture content	AX-171614789	CDS	+	LOC110524825	histidine-rich glycoprotein-like
0.886727	13	19871544	Moisture content	AX-171644417	mRNA	-	LOC110485958	E3 ubiquitin-protein ligase SMURF2-like
0.885582	25	60878658	Moisture content	AX-171621883	3'UTR	+	LOC110505607	receptor expression-enhancing protein 1-like
0.885099	18	13475883	Moisture content	AX-171618157	CDS	-	LOC110495793	xin actin-binding repeat-containing protein 1-like
0.88443	13	19830295	Moisture content	AX-171621048	CDS	-	LOC110485955	probable ATP-dependent RNA helicase DDX5
0.884351	13	19832104	Moisture content	AX-171606354	mRNA	-	LOC110485955	probable ATP-dependent RNA helicase DDX5
0.884126	4	22697101	Moisture content	AX-172774653	N/A	N/A	N/A	N/A
0.884106	4	22803384	Moisture content	AX-171625492	CDS	-	LOC110521616	transcription factor AP-1-like
0.883643	4	22243373	Moisture content	AX-171614143	3'UTR	+	LOC110521603	cytochrome P450 2J2-like
0.883099	4	22956257	Moisture content	AX-171603905	3'UTR	-	prdx6	peroxiredoxin 6
0.882423	1	75200095	Moisture content	AX-171617798	CDS	+	rtn4	reticulon 4
0.882353	1	75322851	Moisture content	AX-172548112	3'UTR	-	LOC110530138	spectrin beta chain, non-erythrocytic 1-like
0.881448	16	38280364	Moisture content	AX-171635109	3'UTR	+	LOC110491997	homeobox protein Hox-C8a
0.881108	1	75199945	Moisture content	AX-171620819	CDS	+	rtn4	reticulon 4
0.881077	14	75146822	Moisture content	AX-171602832	CDS	-	LOC110489193	phosphoethanolamine N-methyltransferase 3-like
0.880781	7	10996914	Moisture content	AX-171615055	CDS	-	LOC110527401	radixin-like
0.880346	1	75323124	Moisture content	AX-171607855	3'UTR	-	LOC110530138	spectrin beta chain, non-erythrocytic 1-like
0.880118	13	19823636	Moisture content	AX-171621047	CDS	-	LOC110485956	signal recognition particle subunit SRP68-like
0.879957	4	22622293	Moisture content	AX-174104345	3'UTR	-	LOC110521612	angiopoietin-related protein 1-like
0.879927	1	75058599	Moisture content	AX-171632445	mRNA	-	LOC110530078	polyribonucleotide nucleotidyltransferase 1, mitochondrial-like
0.879765	1	1517248	Moisture content	AX-171601650	N/A	N/A	N/A	N/A
0.87975	1	1516793	Moisture content	AX-171601649	N/A	N/A	N/A	N/A
0.87973	18	13475705	Moisture content	AX-171618156	CDS	-	LOC110495793	xin actin-binding repeat-containing protein 1-like
0.879011	1	1512297	Moisture content	AX-171607927	CDS	+	agxt	alanine-glyoxylate aminotransferase
0.878902	4	22499940	Moisture content	AX-172774790	N/A	N/A	N/A	N/A
0.876706	1	1507246	Moisture content	AX-171601647	CDS	+	agxt	alanine-glyoxylate aminotransferase
0.876455	1	1510501	Moisture content	AX-171601648	CDS	+	agxt	alanine-glyoxylate aminotransferase
0.875815	25	78905424	Moisture content	AX-171617711	CDS	-	LOC110505930	zinc finger protein 106-like
0.875794	1	75363942	Moisture content	AX-171620825	CDS	-	LOC110530138	spectrin beta chain, non-erythrocytic 1-like
0.875777	25	78905523	Moisture content	AX-171607345	CDS	-	LOC110505930	zinc finger protein 106-like
0.875589	1	75342772	Moisture content	AX-172562834	CDS	-	LOC110530138	spectrin beta chain, non-erythrocytic 1-like
0.874931	16	35451347	Moisture content	AX-171606188	mRNA	+	LOC110491922	ATP-dependent 6-phosphofructokinase, muscle type-like
0.874445	16	35445253	Moisture content	AX-171606183	CDS	+	LOC110491922	ATP-dependent 6-phosphofructokinase, muscle type-like
0.873447	16	35451408	Moisture content	AX-171606189	mRNA	+	LOC110491922	ATP-dependent 6-phosphofructokinase, muscle type-like
0.873346	1	75364365	Moisture content	AX-89976514	CDS	-	LOC110530138	spectrin beta chain, non-erythrocytic 1-like
0.873309	18	13476580	Moisture content	AX-171611033	CDS	-	LOC110495793	xin actin-binding repeat-containing protein 1-like
0.873135	1	75323940	Moisture content	AX-171607857	3'UTR	-	LOC110530138	spectrin beta chain, non-erythrocytic 1-like
0.872603	5	4548479	Moisture content	AX-171607241	3'UTR	+	LOC110523126	cyclin-I-like
0.869105	15	20880689	Moisture content	AX-171604085	3'UTR	-	LOC110489848	annexin A13-like
0.868644	1	869935	Moisture content	AX-171598693	N/A	N/A	N/A	N/A
0.868626	1	1175065	Moisture content	AX-174104763	lnc_RNA	-	LOC110524726	uncharacterized LOC110524726
0.868617	1	869133	Moisture content	AX-171598691	N/A	N/A	N/A	N/A
0.865347	25	78908269	Moisture content	AX-171617716	CDS	-	LOC110505930	zinc finger protein 106-like
0.864264	5	86373990	Moisture content	AX-171614790	CDS	+	LOC110524825	histidine-rich glycoprotein-like
0.863801	16	36846649	Moisture content	AX-171635447	CDS	-	ribc1	RIB43A domain with coiled-coils 1
0.862985	1	63769	Moisture content	AX-171604319	CDS	-	nit2	nitrilase family member 2
0.86241	18	13476517	Moisture content	AX-171618160	CDS	-	LOC110495793	xin actin-binding repeat-containing protein 1-like
0.861271	7	11464878	Moisture content	AX-172551847	CDS	+	abcb11	bile salt export pump
0.860339	1	867591	Moisture content	AX-172549366	3'UTR	+	tp63	tumor protein p63
0.859975	7	11459018	Moisture content	AX-171597636	CDS	+	abcb11	bile salt export pump
0.85897	25	78908278	Moisture content	AX-171607349	CDS	-	LOC110505930	zinc finger protein 106-like
0.858284	16	35451485	Moisture content	AX-171606190	mRNA	+	LOC110491922	ATP-dependent 6-phosphofructokinase, muscle type-like
0.858024	13	19810233	Moisture content	AX-171609043	3'UTR	-	LOC110485956	signal recognition particle subunit SRP68-like
0.857708	25	60858204	Moisture content	AX-171613252	5'UTR	+	chmp3	charged multivesicular body protein 3
0.855637	25	78081938	Moisture content	AX-171600812	N/A	N/A	N/A	N/A
0.853676	15	20717999	Moisture content	AX-171605175	3'UTR	+	nle1	notchless homolog 1
0.849562	1	526615	Moisture content	AX-171603287	CDS	-	dpt	dermatopontin
0.849561	1	568295	Moisture content	AX-171607499	CDS	+	LOC110524124	sodium/potassium-transporting ATPase subunit beta-233-like
0.849058	10	43839502	Moisture content	AX-171608224	5'UTR	-	LOC110534132	alpha-actinin-3
0.849054	1	73454101	Moisture content	AX-171607875	CDS	+	LOC110529936	2-aminoethanethiol dioxygenase-like
0.848946	1	73467936	Moisture content	AX-172560569	CDS	+	LOC110529943	kinesin-like protein KIF11-B
0.848475	15	20717024	Moisture content	AX-172556078	3'UTR	+	nle1	notchless homolog 1
0.84806	7	11445117	Moisture content	AX-171597635	CDS	-	LOC110527417	retinol dehydrogenase 7-like
0.847688	1	526389	Moisture content	AX-171603288	CDS	-	dpt	dermatopontin
0.846894	10	43842153	Moisture content	AX-172562427	N/A	N/A	N/A	N/A
0.846436	4	22241500	Moisture content	AX-171614145	CDS	+	LOC110521603	cytochrome P450 2J2-like
0.845627	4	22243355	Moisture content	AX-171614144	3'UTR	+	LOC110521603	cytochrome P450 2J2-like
0.84554	25	78908299	Moisture content	AX-171607350	CDS	-	LOC110505930	zinc finger protein 106-like
0.844668	7	11477215	Moisture content	AX-171597637	CDS	+	LOC100136260	cathepsin K
0.843055	5	86374056	Moisture content	AX-171614791	CDS	+	LOC110524825	histidine-rich glycoprotein-like
0.841115	1	516006	Moisture content	AX-172553391	CDS	-	dpt	dermatopontin
0.841094	13	19861520	Moisture content	AX-172558257	3'UTR	-	LOC110485958	E3 ubiquitin-protein ligase SMURF2-like
0.839536	1	63802	Moisture content	AX-171604318	CDS	-	nit2	nitrilase family member 2
0.837304	1	63803	Moisture content	AX-171604317	CDS	-	nit2	nitrilase family member 2
0.837197	16	35452391	Moisture content	AX-171606193	mRNA	+	LOC110491922	ATP-dependent 6-phosphofructokinase, muscle type-like
0.836285	10	43231095	Moisture content	AX-171608031	3'UTR	-	LOC110534123	glycogen phosphorylase, muscle form-like
0.836128	10	43231089	Moisture content	AX-171608032	3'UTR	-	LOC110534123	glycogen phosphorylase, muscle form-like
0.836119	10	43231014	Moisture content	AX-171608033	3'UTR	-	LOC110534123	glycogen phosphorylase, muscle form-like
0.836102	10	43231767	Moisture content	AX-171608030	3'UTR	-	LOC110534123	glycogen phosphorylase, muscle form-like
0.836069	10	43230851	Moisture content	AX-171608034	3'UTR	-	LOC110534123	glycogen phosphorylase, muscle form-like
0.835967	1	69617	Moisture content	AX-171604316	CDS	-	nit2	nitrilase family member 2
0.835059	1	512942	Moisture content	AX-171597799	3'UTR	-	dpt	dermatopontin
0.834434	16	35452723	Moisture content	AX-171606194	mRNA	+	LOC110491922	ATP-dependent 6-phosphofructokinase, muscle type-like
0.833827	16	35452828	Moisture content	AX-171606198	mRNA	+	LOC110491922	ATP-dependent 6-phosphofructokinase, muscle type-like
0.833144	1	69907	Moisture content	AX-171617407	CDS	-	nit2	nitrilase family member 2
0.833063	15	21259278	Moisture content	AX-89922499	3'UTR	-	sdr16c5	short chain dehydrogenase/reductase family 16C member 5
0.833035	1	512645	Moisture content	AX-171597798	3'UTR	-	dpt	dermatopontin
0.830414	13	19863286	Moisture content	AX-171634102	3'UTR	-	LOC110485958	E3 ubiquitin-protein ligase SMURF2-like
0.830166	4	22240570	Moisture content	AX-171614146	CDS	+	LOC110521603	cytochrome P450 2J2-like
0.828031	1	591202	Moisture content	AX-171602118	3'UTR	+	LOC110524124	sodium/potassium-transporting ATPase subunit beta-233-like
0.827636	1	591810	Moisture content	AX-171602119	lnc_RNA	-	N/A	N/A
0.825666	7	11477251	Moisture content	AX-171597638	CDS	+	LOC100136260	cathepsin K
0.823926	11	73177576	Moisture content	AX-172547940	3'UTR	-	LOC100135848	3-hydroxy-3-methylglutaryl-coenzyme A reductase
0.823596	25	78908456	Moisture content	AX-171607352	CDS	-	LOC110505930	zinc finger protein 106-like
0.823221	25	78908883	Moisture content	AX-175055919	CDS	-	LOC110505930	zinc finger protein 106-like
0.823168	5	86374161	Moisture content	AX-171614792	CDS	+	LOC110524825	histidine-rich glycoprotein-like
0.822671	25	78908347	Moisture content	AX-171607351	CDS	-	LOC110505930	zinc finger protein 106-like
0.819511	10	43235687	Moisture content	AX-172560260	CDS	-	LOC110534123	glycogen phosphorylase, muscle form-like
0.817962	25	78909152	Moisture content	AX-171607353	CDS	-	LOC110505930	zinc finger protein 106-like
0.817343	15	18316150	Moisture content	AX-172558709	3'UTR	+	LOC110489792	solute carrier family 12 member 7-like
0.817317	10	43904711	Moisture content	AX-171608218	3'UTR	-	LOC110534139	EH domain-binding protein 1-like protein 1
0.816758	16	35469546	Moisture content	AX-89919874	CDS	+	LOC110491923	la-related protein 4-like
0.816501	16	35452913	Moisture content	AX-171606199	3'UTR	+	LOC110491922	ATP-dependent 6-phosphofructokinase, muscle type-like
0.81643	25	78907517	Moisture content	AX-171607346	CDS	-	LOC110505930	zinc finger protein 106-like
0.815655	5	86374293	Moisture content	AX-171614793	CDS	+	LOC110524825	histidine-rich glycoprotein-like
0.815077	7	11477254	Moisture content	AX-171597639	CDS	+	LOC100136260	cathepsin K
0.812755	16	35516234	Moisture content	AX-172564338	CDS	+	asb8	ankyrin repeat and SOCS box containing 8
0.810858	5	85634566	Moisture content	AX-171598439	N/A	N/A	N/A	N/A
0.80816	13	19809860	Moisture content	AX-171609042	3'UTR	-	LOC110485956	signal recognition particle subunit SRP68-like
0.80806	15	21339728	Moisture content	AX-171609877	N/A	N/A	N/A	N/A
0.807732	15	21338472	Moisture content	AX-171635004	3'UTR	+	sdcbp	syndecan binding protein
0.806432	25	25403427	Moisture content	AX-171613552	3'UTR	+	LOC110504961	ras-related protein Rab-6A-like
0.805227	5	85625042	Moisture content	AX-171624303	CDS	+	nr2f6	nuclear receptor subfamily 2 group F member 6
0.805217	10	42160137	Moisture content	AX-172559057	CDS	-	LOC110534082	eukaryotic translation initiation factor 1A, X-chromosomal-like
0.805014	10	42176363	Moisture content	AX-171632951	5'UTR	-	LOC110534081	ribosomal protein S6 kinase alpha-3-like
0.804913	15	18573133	Moisture content	AX-171621195	3'UTR	+	LOC110489805	reversion-inducing cysteine-rich protein with Kazal motifs-like
0.804886	15	18532190	Moisture content	AX-171631536	CDS	+	LOC110489805	reversion-inducing cysteine-rich protein with Kazal motifs-like
0.804496	25	25403461	Moisture content	AX-171613553	3'UTR	+	LOC110504961	ras-related protein Rab-6A-like
0.804235	15	18647618	Moisture content	AX-172557650	3'UTR	+	LOC110489797	TGF-beta receptor type-1-like
0.804193	15	18741657	Moisture content	AX-89952483	3'UTR	+	lancl2	LanC like 2
0.8032	14	76219384	Moisture content	AX-171607004	3'UTR	+	LOC110489218	ganglioside GM2 activator-like
0.803048	11	73177905	Moisture content	AX-171608456	3'UTR	-	LOC100135848	3-hydroxy-3-methylglutaryl-coenzyme A reductase
0.802479	15	19488823	Moisture content	AX-171634940	CDS	+	LOC110489808	uncharacterized LOC110489808
0.802152	16	38152205	Moisture content	AX-171609983	3'UTR	-	LOC110491991	calcium-binding and coiled-coil domain-containing protein 1-like
0.801235	25	25403416	Moisture content	AX-171613551	3'UTR	+	LOC110504961	ras-related protein Rab-6A-like
0.80084	10	42122372	Moisture content	AX-171632946	CDS	-	LOC110534078	serine/arginine repetitive matrix protein 1-like
0.799753	14	74123238	Moisture content	AX-172562943	N/A	N/A	N/A	N/A
0.799422	14	74124648	Moisture content	AX-171609440	N/A	N/A	N/A	N/A
0.79852	4	22164848	Moisture content	AX-171640119	3'UTR	-	LOC110521601	protein-glutamine gamma-glutamyltransferase K-like
0.798365	15	20680242	Moisture content	AX-172556076	CDS	+	LOC110489844	uncharacterized LOC110489844
0.798288	15	20628897	Moisture content	AX-171605174	3'UTR	-	apbb1ip	amyloid beta precursor protein binding family B member 1 interacting protein
0.797819	15	20628848	Moisture content	AX-171605173	3'UTR	-	apbb1ip	amyloid beta precursor protein binding family B member 1 interacting protein
0.797523	7	11477335	Moisture content	AX-171597640	CDS	+	LOC100136260	cathepsin K
0.797178	15	20644579	Moisture content	AX-172556075	CDS	-	apbb1ip	amyloid beta precursor protein binding family B member 1 interacting protein
0.79614	7	11477642	Moisture content	AX-171597641	CDS	+	LOC100136260	cathepsin K
0.795786	13	19834817	Moisture content	AX-171621049	CDS	-	LOC110485955	probable ATP-dependent RNA helicase DDX5
0.795085	1	55315306	Moisture content	AX-172559369	N/A	N/A	N/A	N/A
0.794765	5	4548692	Moisture content	AX-172563961	3'UTR	+	LOC110523126	cyclin-I-like
0.794588	9	809145	Moisture content	AX-171616094	CDS	-	fgb	fibrinogen beta chain
0.794301	10	43820710	Moisture content	AX-171608232	CDS	-	LOC110534132	alpha-actinin-3
0.792693	9	800003	Moisture content	AX-171616097	3'UTR	+	LOC110531325	fibrinogen alpha chain-like
0.792691	9	808614	Moisture content	AX-171616095	3'UTR	-	fgb	fibrinogen beta chain
0.792653	9	799806	Moisture content	AX-171616099	3'UTR	+	LOC110531325	fibrinogen alpha chain-like
0.792643	9	799710	Moisture content	AX-171616100	3'UTR	+	LOC110531325	fibrinogen alpha chain-like
0.792196	5	577441	Moisture content	AX-171620595	CDS	-	LOC110523074	YTH domain-containing protein 1-like
0.791989	15	20509905	Moisture content	AX-172547303	3'UTR	+	LOC110490947	extracellular sulfatase Sulf-1-like
0.791337	5	4548505	Moisture content	AX-171607240	3'UTR	+	LOC110523126	cyclin-I-like
0.79023	25	60813034	Moisture content	AX-89933733	CDS	+	LOC110505606	inositol-tetrakisphosphate 1-kinase-like
0.785966	11	73177911	Moisture content	AX-171608455	3'UTR	-	LOC100135848	3-hydroxy-3-methylglutaryl-coenzyme A reductase
0.782715	10	43245118	Moisture content	AX-171598844	CDS	-	LOC110534123	glycogen phosphorylase, muscle form-like
0.782705	10	43245004	Moisture content	AX-171598843	CDS	-	LOC110534123	glycogen phosphorylase, muscle form-like
0.78259	16	38604160	Moisture content	AX-171609989	3'UTR	+	LOC110492011	phosphatidylinositol 5-phosphate 4-kinase type-2 gamma
0.781054	16	35517076	Moisture content	AX-171606200	3'UTR	+	asb8	ankyrin repeat and SOCS box containing 8
0.7807	15	18237186	Moisture content	AX-171609864	3'UTR	+	LOC110489795	amiloride-sensitive amine oxidase [copper-containing]-like
0.780655	25	60832920	Moisture content	AX-171639019	3'UTR	+	LOC110505606	inositol-tetrakisphosphate 1-kinase-like
0.77868	16	38604134	Moisture content	AX-171609988	3'UTR	+	LOC110492011	phosphatidylinositol 5-phosphate 4-kinase type-2 gamma
0.775639	16	38604055	Moisture content	AX-172559479	3'UTR	+	LOC110492011	phosphatidylinositol 5-phosphate 4-kinase type-2 gamma
0.77563	16	38485038	Moisture content	AX-171635115	5'UTR	+	LOC110492007	LIM domain and actin-binding protein 1-like
0.774592	18	13475581	Moisture content	AX-171611032	CDS	-	LOC110495793	xin actin-binding repeat-containing protein 1-like
0.773648	9	4982293	Moisture content	AX-171600249	mRNA	+	LOC110531423	insulin receptor substrate 2-B-like
0.773112	16	38416445	Moisture content	AX-89961496	3'UTR	+	LOC110492002	heterogeneous nuclear ribonucleoprotein A1-like
0.773088	7	11621216	Moisture content	AX-171616682	N/A	N/A	N/A	N/A
0.772456	18	13468495	Moisture content	AX-171611031	N/A	N/A	N/A	N/A
0.772217	7	11478430	Moisture content	AX-171597642	3'UTR	+	LOC100136260	cathepsin K
0.772137	7	11621269	Moisture content	AX-171616683	N/A	N/A	N/A	N/A
0.77205	9	4969262	Moisture content	AX-172774789	CDS	+	LOC110531423	insulin receptor substrate 2-B-like
0.771895	16	38456616	Moisture content	AX-172563063	3'UTR	-	LOC110492005	zinc finger protein 740-like
0.771828	7	10991489	Moisture content	AX-172563298	3'UTR	-	LOC110527401	radixin-like
0.770675	13	21563128	Moisture content	AX-171609046	3'UTR	+	LOC110486012	malate dehydrogenase, cytoplasmic-like
0.77028	14	76243145	Moisture content	AX-171631800	CDS	+	LOC110489219	coiled-coil domain-containing protein 69-like
0.769858	5	85607500	Moisture content	AX-172562029	CDS	+	nr2f6	nuclear receptor subfamily 2 group F member 6
0.769427	2	39777372	Moisture content	AX-171600120	3'UTR	-	fam96a	family with sequence similarity 96 member A
0.769278	2	39777203	Moisture content	AX-171600119	3'UTR	-	fam96a	family with sequence similarity 96 member A
0.769002	9	4479803	Moisture content	AX-174104712	N/A	N/A	N/A	N/A
0.768999	18	13468381	Moisture content	AX-171611030	N/A	N/A	N/A	N/A
0.768844	9	4877237	Moisture content	AX-172552734	mRNA	-	LOC110531427	ubiquitin carboxyl-terminal hydrolase 12-like
0.768718	16	38415718	Moisture content	AX-171609987	mRNA	+	LOC110492002	heterogeneous nuclear ribonucleoprotein A1-like
0.768677	2	39781095	Moisture content	AX-171600121	5'UTR	-	fam96a	family with sequence similarity 96 member A
0.768497	25	78909218	Moisture content	AX-171617718	CDS	-	LOC110505930	zinc finger protein 106-like
0.766532	2	40753501	Moisture content	AX-171637123	CDS	-	mpi	mannose phosphate isomerase
0.76617	1	49106742	Moisture content	AX-171607608	3'UTR	-	LOC110524766	bisphosphoglycerate mutase-like
0.765475	10	43238645	Moisture content	AX-171620251	CDS	-	LOC110534123	glycogen phosphorylase, muscle form-like
0.765443	25	58504969	Moisture content	AX-171618636	CDS	-	LOC100136175	rtp12.5
0.765356	2	39173396	Moisture content	AX-171637026	N/A	N/A	N/A	N/A
0.764449	7	1146399	Moisture content	AX-174104560	3'UTR	-	LOC110528838	poly(rC)-binding protein 3-like
0.76406	7	890636	Moisture content	AX-172555243	N/A	N/A	N/A	N/A
0.763906	7	457760	Moisture content	AX-172551093	3'UTR	-	LOC110527178	sex comb on midleg-like protein 2
0.763815	7	54818	Moisture content	AX-171619340	5'UTR	+	LOC110527162	cullin-4A-like
0.76381	25	58508864	Moisture content	AX-171639299	3'UTR	-	pomt2	protein O-mannosyltransferase 2
0.763788	7	54710	Moisture content	AX-171619341	5'UTR	+	LOC110527162	cullin-4A-like
0.763773	7	816838	Moisture content	AX-172550778	mRNA	+	rai2	retinoic acid induced 2
0.763702	18	13467608	Moisture content	AX-171611029	N/A	N/A	N/A	N/A
0.763581	7	358325	Moisture content	AX-171605968	CDS	+	LOC110527176	charged multivesicular body protein 2b-like
0.763564	7	410182	Moisture content	AX-172553714	N/A	N/A	N/A	N/A
0.76315	7	137544	Moisture content	AX-171644217	mRNA	-	LOC110527159	transforming growth factor-beta receptor-associated protein 1 homolog
0.763089	7	152892	Moisture content	AX-171626294	lnc_RNA	-	LOC110527167	uncharacterized LOC110527167
0.762744	14	77728513	Moisture content	AX-171600066	CDS	-	LOC110489227	neuroblast differentiation-associated protein AHNAK-like
0.762731	14	77764068	Moisture content	AX-172560604	5'UTR	-	LOC110489227	neuroblast differentiation-associated protein AHNAK-like
0.762586	14	77736284	Moisture content	AX-171604976	CDS	-	LOC110489227	neuroblast differentiation-associated protein AHNAK-like
0.762447	14	77800412	Moisture content	AX-171609458	N/A	N/A	N/A	N/A
0.762252	14	77801454	Moisture content	AX-171609462	3'UTR	-	LOC110489228	elongation factor 1-gamma-like
0.76202	7	100053	Moisture content	AX-172556653	CDS	-	LOC110527157	exosome complex exonuclease RRP44-like
0.761611	10	42117695	Moisture content	AX-171632943	3'UTR	-	LOC110534078	serine/arginine repetitive matrix protein 1-like
0.761458	2	39172828	Moisture content	AX-172562631	N/A	N/A	N/A	N/A
0.760869	25	25403632	Moisture content	AX-171613555	3'UTR	+	LOC110504961	ras-related protein Rab-6A-like
0.760505	15	19662237	Moisture content	AX-172547133	N/A	N/A	N/A	N/A
0.760401	15	19662443	Moisture content	AX-171609839	3'UTR	-	LOC110489813	probable polyketide synthase 1
0.760043	14	77801466	Moisture content	AX-171609463	3'UTR	-	LOC110489228	elongation factor 1-gamma-like
0.759812	14	77727401	Moisture content	AX-171600065	3'UTR	-	LOC110489227	neuroblast differentiation-associated protein AHNAK-like
0.75979	14	77728597	Moisture content	AX-171600067	CDS	-	LOC110489227	neuroblast differentiation-associated protein AHNAK-like
0.759171	16	38408867	Moisture content	AX-171621215	CDS	-	LOC110492003	chromobox protein homolog 5-like
0.759151	16	38413344	Moisture content	AX-89964819	CDS	+	LOC110492002	heterogeneous nuclear ribonucleoprotein A1-like
0.758779	16	38619321	Moisture content	AX-171609992	3'UTR	+	LOC110492012	G-protein coupled receptor 182-like
0.758514	16	38663026	Moisture content	AX-172562085	3'UTR	+	LOC110492015	tetraspanin-31-like
0.758064	16	38618095	Moisture content	AX-172561579	CDS	+	LOC110492012	G-protein coupled receptor 182-like
0.757521	16	38604595	Moisture content	AX-171609991	3'UTR	+	LOC110492011	phosphatidylinositol 5-phosphate 4-kinase type-2 gamma
0.757235	14	77727336	Moisture content	AX-171600064	3'UTR	-	LOC110489227	neuroblast differentiation-associated protein AHNAK-like
0.756839	25	58704879	Moisture content	AX-171639295	3'UTR	-	LOC110505533	apoptosis-resistant E3 ubiquitin protein ligase 1-like
0.756071	25	58739945	Moisture content	AX-171639293	3'UTR	+	LOC110505535	rRNA-processing protein FCF1 homolog
0.755785	14	76676276	Moisture content	AX-171607146	3'UTR	+	LOC110489223	TSC22 domain family protein 1-like
0.755686	15	20170699	Moisture content	AX-172548699	3'UTR	+	prex2	phosphatidylinositol-3,4,5-trisphosphate dependent Rac exchange factor 2
0.755484	15	20211167	Moisture content	AX-172547333	mRNA	+	LOC110489840	uncharacterized LOC110489840
0.755334	15	19743983	Moisture content	AX-171609841	3'UTR	-	LOC110489819	ATP-dependent zinc metalloprotease YME1L1-like
0.755182	5	86374623	Moisture content	AX-171614794	CDS	+	LOC110524825	histidine-rich glycoprotein-like
0.754821	16	38404793	Moisture content	AX-89953335	N/A	N/A	N/A	N/A
0.754817	16	38333194	Moisture content	AX-171635153	3'UTR	+	LOC110491998	homeobox protein Hox-C3a-like
0.754625	15	19662656	Moisture content	AX-171609840	3'UTR	-	LOC110489813	probable polyketide synthase 1
0.752948	9	4477061	Moisture content	AX-172553807	3'UTR	+	LOC110531425	phosphatidylinositol-binding clathrin assembly protein-like
0.752284	16	38663222	Moisture content	AX-171609994	3'UTR	+	LOC110492015	tetraspanin-31-like
0.75217	5	86375129	Moisture content	AX-171614795	3'UTR	+	LOC110524825	histidine-rich glycoprotein-like
0.750957	1	73310675	Moisture content	AX-171632528	CDS	+	LOC100136692	Cdc2 kinase
0.7502	1	73103962	Moisture content	AX-172561825	3'UTR	-	LOC110529822	coiled-coil domain-containing protein 6-like
0.749714	14	77728684	Moisture content	AX-171616960	CDS	-	LOC110489227	neuroblast differentiation-associated protein AHNAK-like
0.749711	1	73421296	Moisture content	AX-171632530	3'UTR	+	LOC110529906	AT-rich interactive domain-containing protein 5B-like
0.749292	1	73104660	Moisture content	AX-171607874	CDS	-	LOC110529822	coiled-coil domain-containing protein 6-like
0.749176	16	38604542	Moisture content	AX-171609990	3'UTR	+	LOC110492011	phosphatidylinositol 5-phosphate 4-kinase type-2 gamma
0.748445	14	77801349	Moisture content	AX-171609460	3'UTR	-	LOC110489228	elongation factor 1-gamma-like
0.748434	14	77800555	Moisture content	AX-171609459	N/A	N/A	N/A	N/A
0.746977	5	4911993	Moisture content	AX-172553394	mRNA	-	LOC110523130	ras-specific guanine nucleotide-releasing factor RalGPS1-like
0.746247	5	4923800	Moisture content	AX-171617292	mRNA	-	LOC110523130	ras-specific guanine nucleotide-releasing factor RalGPS1-like
0.746086	11	73151994	Moisture content	AX-171633375	3'UTR	+	LOC110536412	SEC14-like protein 2
0.745945	8	5465450	Moisture content	AX-171607000	N/A	N/A	N/A	N/A
0.745911	11	73107273	Moisture content	AX-172562474	3'UTR	+	LOC110536411	zinc transporter ZIP14-like
0.743423	15	20705603	Moisture content	AX-172556077	CDS	+	nle1	notchless homolog 1
0.743255	10	43904753	Moisture content	AX-171608217	3'UTR	-	LOC110534139	EH domain-binding protein 1-like protein 1
0.743029	7	10807841	Moisture content	AX-171601275	CDS	-	LOC110527397	pituitary tumor-transforming gene 1 protein-interacting protein-like
0.743027	7	10973111	Moisture content	AX-171615053	3'UTR	+	LOC110527400	mitogen-activated protein kinase kinase kinase kinase 4-like
0.742948	7	10806779	Moisture content	AX-171601274	N/A	N/A	N/A	N/A
0.7399	13	17702038	Moisture content	AX-172557076	CDS	+	LOC110485870	myomesin-2-like
0.739652	13	17701339	Moisture content	AX-171609220	CDS	+	LOC110485870	myomesin-2-like
0.73928	13	17701326	Moisture content	AX-171617961	CDS	+	LOC110485870	myomesin-2-like
0.739175	13	17701322	Moisture content	AX-171609221	CDS	+	LOC110485870	myomesin-2-like
0.739019	13	17723706	Moisture content	AX-171609218	3'UTR	+	LOC110485870	myomesin-2-like
0.73885	13	17620873	Moisture content	AX-171609222	3'UTR	+	LOC110485862	actin, alpha skeletal muscle 2-like
0.738023	13	17704200	Moisture content	AX-171617959	CDS	+	LOC110485870	myomesin-2-like
0.738014	13	17705460	Moisture content	AX-171617958	CDS	+	LOC110485870	myomesin-2-like
0.737451	13	17723310	Moisture content	AX-171617146	CDS	+	LOC110485870	myomesin-2-like
0.737369	8	5465893	Moisture content	AX-171606998	N/A	N/A	N/A	N/A
0.736468	13	17723069	Moisture content	AX-171601723	CDS	+	LOC110485870	myomesin-2-like
0.736087	13	17723846	Moisture content	AX-171609216	3'UTR	+	LOC110485870	myomesin-2-like
0.735771	16	36875193	Moisture content	AX-171621265	CDS	-	LOC110491948	dihydropyridine-sensitive L-type skeletal muscle calcium channel subunit alpha-1-like
0.734061	13	17768078	Moisture content	AX-171634296	CDS	+	LOC110485880	hydrolethalus syndrome protein 1-like
0.731351	5	4610934	Moisture content	AX-172550553	N/A	N/A	N/A	N/A
0.730499	5	36227759	Moisture content	AX-171614528	3'UTR	+	rl17	60S ribosomal protein L17
0.729946	5	36228268	Moisture content	AX-171614527	3'UTR	+	rl17	60S ribosomal protein L17
0.727245	5	36222762	Moisture content	AX-171614531	CDS	+	rl17	60S ribosomal protein L17
0.726319	1	55315615	Moisture content	AX-171607563	3'UTR	-	LOC110525737	adenosine kinase-like
0.72588	9	5759318	Moisture content	AX-171598047	CDS	+	LOC110531454	mucin-3B-like
0.725558	2	38921802	Moisture content	AX-171611756	3'UTR	-	cd59-2	CD59-like protein 2
0.724164	16	38332057	Moisture content	AX-89942108	CDS	+	LOC110491998	homeobox protein Hox-C3a-like
0.722502	2	38836658	Moisture content	AX-171618285	CDS	+	LOC110491587	sorting nexin-24-like
0.722211	2	38826959	Moisture content	AX-171621536	5'UTR	+	LOC110491587	sorting nexin-24-like
0.72207	2	38888506	Moisture content	AX-172547688	3'UTR	-	adpgk	ADP dependent glucokinase
0.721984	15	19753619	Moisture content	AX-171621189	CDS	-	LOC110489819	ATP-dependent zinc metalloprotease YME1L1-like
0.720874	13	17574869	Moisture content	AX-171621086	3'UTR	-	LOC110485859	protein LTV1 homolog
0.720373	13	17612697	Moisture content	AX-171634302	CDS	+	LOC110485860	nuclear pore complex protein Nup133-like
0.720208	5	36368090	Moisture content	AX-171614526	3'UTR	-	LOC110523789	glycerol-3-phosphate acyltransferase 3-like
0.720124	9	5634243	Moisture content	AX-171616113	3'UTR	-	LOC110531452	ribonuclease kappa-A-like
0.71987	15	19963500	Moisture content	AX-171621192	CDS	-	LOC110489835	proteasome activator complex subunit 2-like
0.71883	14	75357794	Moisture content	AX-172560376	CDS	+	LOC110489189	transforming growth factor-beta-induced protein ig-h3-like
0.71876	25	62487707	Moisture content	AX-172559913	N/A	N/A	N/A	N/A
0.718537	14	75357881	Moisture content	AX-171609467	CDS	+	LOC110489189	transforming growth factor-beta-induced protein ig-h3-like
0.718524	13	17591471	Moisture content	AX-171609224	CDS	-	LOC100136217	gill-specific calpain
0.717903	15	19782299	Moisture content	AX-171621190	CDS	-	acbd5	acyl-CoA binding domain containing 5
0.717849	1	72401532	Moisture content	AX-171625120	3'UTR	+	LOC110529556	protein NDNF-like
0.717757	15	19782620	Moisture content	AX-171621191	CDS	-	acbd5	acyl-CoA binding domain containing 5
0.716915	2	38836683	Moisture content	AX-171621537	CDS	+	LOC110491587	sorting nexin-24-like
0.715379	1	49047717	Moisture content	AX-171607625	3'UTR	-	LOC110524730	non-muscle caldesmon-like
0.715111	1	72914076	Moisture content	AX-171632443	3'UTR	+	LOC110529711	ubiquitin-conjugating enzyme E2 D4-like
0.715088	1	73023335	Moisture content	AX-171632524	3'UTR	+	LOC110529780	phytanoyl-CoA hydroxylase-interacting protein-like
0.714955	1	73024577	Moisture content	AX-89969613	3'UTR	+	LOC110529780	phytanoyl-CoA hydroxylase-interacting protein-like
0.713561	13	17567898	Moisture content	AX-171631456	lnc_RNA	+	LOC110485858	uncharacterized LOC110485858
0.710761	5	85559128	Moisture content	AX-171626895	5'UTR	-	plvap	plasmalemma vesicle associated protein
0.710311	13	17778087	Moisture content	AX-171634292	CDS	-	LOC110485877	neuroblast differentiation-associated protein AHNAK-like
0.70874	13	18087915	Moisture content	AX-171599717	CDS	+	k13	keratin 13
0.708554	13	17769684	Moisture content	AX-171634295	3'UTR	-	LOC110485881	39S ribosomal protein L4, mitochondrial-like
0.708171	1	49032112	Moisture content	AX-172553688	CDS	+	LOC110524698	dynamin-1-like protein
0.707461	9	5616933	Moisture content	AX-172547897	5'UTR	+	LOC110531448	arachidonate 12-lipoxygenase, 12S-type-like
0.707306	5	86375189	Moisture content	AX-171614796	3'UTR	+	LOC110524825	histidine-rich glycoprotein-like
0.706616	5	86429001	Moisture content	AX-171606076	3'UTR	-	LOC110524827	ceruloplasmin-like
0.706604	5	36368459	Moisture content	AX-171614525	CDS	-	LOC110523789	glycerol-3-phosphate acyltransferase 3-like
0.705511	13	17803925	Moisture content	AX-171609214	3'UTR	-	LOC110485876	neuroblast differentiation-associated protein AHNAK-like
0.70511	5	36369060	Moisture content	AX-89976678	CDS	-	LOC110523789	glycerol-3-phosphate acyltransferase 3-like
0.704739	1	49046430	Moisture content	AX-171607628	3'UTR	-	LOC110524730	non-muscle caldesmon-like
0.704684	8	5466009	Moisture content	AX-171606996	N/A	N/A	N/A	N/A
0.702843	5	36388366	Moisture content	AX-171614519	mRNA	-	mrps18c	mitochondrial ribosomal protein S18C
0.701882	9	5607150	Moisture content	AX-171642564	mRNA	+	LOC110531447	condensin complex subunit 3-like
0.701744	16	38663557	Moisture content	AX-171609995	3'UTR	+	LOC110492015	tetraspanin-31-like
0.701602	5	36398036	Moisture content	AX-89930165	CDS	+	helq	helicase, POLQ like
0.701491	5	36378247	Moisture content	AX-172559433	5'UTR	-	LOC110523789	glycerol-3-phosphate acyltransferase 3-like
0.701382	9	5634567	Moisture content	AX-171622421	3'UTR	-	LOC110531452	ribonuclease kappa-A-like
0.70131	5	36411284	Moisture content	AX-172561420	CDS	+	hpse	heparanase
0.701267	16	38699808	Moisture content	AX-171635117	CDS	+	LOC110492017	natural resistance-associated macrophage protein 2-like
0.701219	5	86428808	Moisture content	AX-171606074	3'UTR	-	LOC110524827	ceruloplasmin-like
0.700831	1	49046581	Moisture content	AX-171607627	3'UTR	-	LOC110524730	non-muscle caldesmon-like
0.700787	5	86423569	Moisture content	AX-174104262	CDS	+	LOC110524828	Hermansky-Pudlak syndrome 3 protein-like
0.700636	5	86428951	Moisture content	AX-171606075	3'UTR	-	LOC110524827	ceruloplasmin-like
0.700472	9	5640786	Moisture content	AX-171642558	CDS	+	LOC110531451	chromatin complexes subunit BAP18-like
0.700324	13	17972241	Moisture content	AX-171609212	5'UTR	-	LOC110485892	junction plakoglobin-like
0.699791	9	5648982	Moisture content	AX-171642557	3'UTR	+	LOC110531451	chromatin complexes subunit BAP18-like
0.699398	13	17992497	Moisture content	AX-171598676	CDS	+	LOC110485893	trafficking kinesin-binding protein 1-like
0.698354	13	18018076	Moisture content	AX-172557431	3'UTR	+	LOC110485893	trafficking kinesin-binding protein 1-like
0.69787	10	43245178	Moisture content	AX-171598845	5'UTR	-	LOC110534123	glycogen phosphorylase, muscle form-like
0.697725	5	36370702	Moisture content	AX-171614522	CDS	-	LOC110523789	glycerol-3-phosphate acyltransferase 3-like
0.697425	5	36371113	Moisture content	AX-171614521	CDS	-	LOC110523789	glycerol-3-phosphate acyltransferase 3-like
0.696928	11	73177947	Moisture content	AX-171608454	3'UTR	-	LOC100135848	3-hydroxy-3-methylglutaryl-coenzyme A reductase
0.696852	14	77809348	Moisture content	AX-171609466	CDS	-	LOC110489228	elongation factor 1-gamma-like
0.696582	9	5649377	Moisture content	AX-172562376	3'UTR	+	LOC110531451	chromatin complexes subunit BAP18-like
0.696411	10	43734817	Moisture content	AX-171608236	N/A	N/A	N/A	N/A
0.695908	2	7364871	Moisture content	AX-172550915	CDS	+	LOC110537658	rho guanine nucleotide exchange factor 1-like
0.695899	2	7386337	Moisture content	AX-171604748	N/A	N/A	N/A	N/A
0.695864	2	7112526	Moisture content	AX-171629114	3'UTR	+	LOC110537775	zinc-binding protein A33-like
0.695605	2	7009139	Moisture content	AX-172564027	5'UTR	-	LOC110537615	cornifelin homolog
0.695043	2	7008563	Moisture content	AX-171606202	CDS	-	LOC110537615	cornifelin homolog
0.694515	2	7007462	Moisture content	AX-171606203	3'UTR	-	LOC110537615	cornifelin homolog
0.694246	5	36413011	Moisture content	AX-171603712	3'UTR	+	hpse	heparanase
0.691387	13	17883085	Moisture content	AX-172564154	3'UTR	-	LOC110485886	39S ribosomal protein L45, mitochondrial-like
0.691303	5	36370265	Moisture content	AX-171614524	CDS	-	LOC110523789	glycerol-3-phosphate acyltransferase 3-like
0.691072	5	36370681	Moisture content	AX-171614523	CDS	-	LOC110523789	glycerol-3-phosphate acyltransferase 3-like
0.687632	14	53095723	Moisture content	AX-171609605	CDS	+	LOC110488772	ADP/ATP translocase 2-like
0.687454	14	53168188	Moisture content	AX-171609608	CDS	+	mrpl11	mitochondrial ribosomal protein L11
0.687384	14	53095741	Moisture content	AX-171609606	CDS	+	LOC110488772	ADP/ATP translocase 2-like
0.687361	14	53096382	Moisture content	AX-171609607	CDS	+	LOC110488772	ADP/ATP translocase 2-like
0.687221	10	43904767	Moisture content	AX-171608216	3'UTR	-	LOC110534139	EH domain-binding protein 1-like protein 1
0.68393	14	53038842	Moisture content	AX-171634641	3'UTR	+	LOC110488769	cysteine-rich hydrophobic domain-containing protein 2-like
0.683467	8	5466014	Moisture content	AX-171606995	N/A	N/A	N/A	N/A
0.682742	14	53094465	Moisture content	AX-172559384	CDS	+	LOC110488772	ADP/ATP translocase 2-like
0.681874	1	72467676	Moisture content	AX-171599413	3'UTR	+	LOC110529637	prolyl 4-hydroxylase subunit alpha-1-like
0.681335	13	17842420	Moisture content	AX-172546982	CDS	-	LOC110485883	transcription factor Sp2-like
0.681305	1	72459891	Moisture content	AX-171616871	CDS	+	LOC110529637	prolyl 4-hydroxylase subunit alpha-1-like
0.680879	14	73173381	Moisture content	AX-171598110	3'UTR	+	LOC110489152	UDP-N-acetylglucosamine--peptide N-acetylglucosaminyltransferase 110 kDa subunit-like
0.680795	14	52867139	Moisture content	AX-172547879	mRNA	+	dlg3	discs large MAGUK scaffold protein 3
0.680758	14	52686328	Moisture content	AX-171628816	3'UTR	+	LOC110488763	arrestin-C-like
0.680737	14	52712277	Moisture content	AX-89928576	3'UTR	+	LOC110488765	ras-related protein Rab-6A-like
0.680733	14	52716258	Moisture content	AX-171628818	CDS	+	LOC110488764	PCTP-like protein
0.680694	14	52896252	Moisture content	AX-172559769	CDS	+	dlg3	discs large MAGUK scaffold protein 3
0.680569	15	19660303	Moisture content	AX-89937803	3'UTR	+	LOC110489812	retinol dehydrogenase 12-like
0.680468	14	73173875	Moisture content	AX-171598111	N/A	N/A	N/A	N/A
0.680451	14	73117913	Moisture content	AX-172556011	3'UTR	+	LOC110489151	rho-related GTP-binding protein RhoG-like
0.677269	9	5497859	Moisture content	AX-172548211	N/A	N/A	N/A	N/A
0.677007	9	5595497	Moisture content	AX-171642566	CDS	-	LOC110531450	mediator of RNA polymerase II transcription subunit 11-like
0.675768	14	73229948	Moisture content	AX-172551966	N/A	N/A	N/A	N/A
0.674786	1	72468001	Moisture content	AX-172548751	3'UTR	+	LOC110529637	prolyl 4-hydroxylase subunit alpha-1-like
0.674714	11	73056901	Moisture content	AX-172559201	3'UTR	+	mamdc2	MAM domain containing 2
0.674061	13	17899453	Moisture content	AX-171621085	CDS	+	LOC110485887	puromycin-sensitive aminopeptidase-like
0.673061	13	17883663	Moisture content	AX-89965086	CDS	-	LOC110485886	39S ribosomal protein L45, mitochondrial-like
0.671419	13	17923440	Moisture content	AX-172547783	CDS	+	LOC110485890	WAS/WASL-interacting protein family member 2-like
0.67055	5	4923884	Moisture content	AX-171617291	mRNA	-	LOC110523130	ras-specific guanine nucleotide-releasing factor RalGPS1-like
0.669651	14	74070938	Moisture content	AX-89938134	5'UTR	+	LOC100136209	glucocorticoid receptor 2
0.667971	14	73919706	Moisture content	AX-172551820	N/A	N/A	N/A	N/A
0.667918	16	38711843	Moisture content	AX-171635118	CDS	+	LOC110492020	carboxy-terminal domain RNA polymerase II polypeptide A small phosphatase 2-like
0.667914	16	38721440	Moisture content	AX-171609996	3'UTR	+	LOC110492020	carboxy-terminal domain RNA polymerase II polypeptide A small phosphatase 2-like
0.665741	2	7007341	Moisture content	AX-171606205	3'UTR	-	LOC110537615	cornifelin homolog
0.663614	15	19546843	Moisture content	AX-171609838	N/A	N/A	N/A	N/A
0.663539	5	86430413	Moisture content	AX-171606077	CDS	-	LOC110524827	ceruloplasmin-like
0.662673	9	5494056	Moisture content	AX-172557954	5'UTR	+	LOC110531445	high mobility group protein B3-like
0.662431	9	5632050	Moisture content	AX-171642560	3'UTR	+	LOC110531448	arachidonate 12-lipoxygenase, 12S-type-like
0.661651	9	5285962	Moisture content	AX-171645504	N/A	N/A	N/A	N/A
0.660446	11	73178021	Moisture content	AX-171608453	3'UTR	-	LOC100135848	3-hydroxy-3-methylglutaryl-coenzyme A reductase
0.660199	25	60560872	Moisture content	AX-171613578	CDS	+	LOC110505592	protein Z-dependent protease inhibitor-like
0.658304	9	4989204	Moisture content	AX-172549744	N/A	N/A	N/A	N/A
0.658189	14	51998499	Moisture content	AX-171624260	CDS	-	LOC110488752	zinc finger protein ZIC 3-like
0.658129	15	19546745	Moisture content	AX-171609837	3'UTR	+	LOC100136251	leukocyte elastase inhibitor
0.658	2	7386919	Moisture content	AX-172547138	N/A	N/A	N/A	N/A
0.657569	2	7472068	Moisture content	AX-171627581	3'UTR	-	LOC110537847	39S ribosomal protein L17, mitochondrial-like
0.657521	7	11621547	Moisture content	AX-171616685	N/A	N/A	N/A	N/A
0.6573	5	85443065	Moisture content	AX-172551067	CDS	-	LOC110524797	anoctamin-8-like
0.657004	5	85554693	Moisture content	AX-172551323	N/A	N/A	N/A	N/A
0.656972	5	85428189	Moisture content	AX-171640785	3'UTR	+	dda1	DET1 and DDB1 associated 1
0.656612	5	85408290	Moisture content	AX-172561040	3'UTR	+	LOC110524796	receptor-type tyrosine-protein phosphatase C-like
0.656592	1	55315806	Moisture content	AX-171607564	3'UTR	-	LOC110525737	adenosine kinase-like
0.656379	5	85555190	Moisture content	AX-171601521	N/A	N/A	N/A	N/A
0.655428	25	57790403	Moisture content	AX-172559770	5'UTR	+	LOC110505508	thrombospondin-1-like
0.655045	13	17910830	Moisture content	AX-171609213	3'UTR	+	LOC110485887	puromycin-sensitive aminopeptidase-like
0.654541	7	10802585	Moisture content	AX-171626660	3'UTR	-	LOC110527396	small ubiquitin-related modifier 3
0.654541	7	10779062	Moisture content	AX-171626656	CDS	-	LOC110527395	ubiquitin carboxyl-terminal hydrolase 40-like
0.654323	25	57801091	Moisture content	AX-171613541	CDS	+	LOC110505508	thrombospondin-1-like
0.654122	25	57801941	Moisture content	AX-171621932	3'UTR	+	LOC110505508	thrombospondin-1-like
0.654088	25	57983791	Moisture content	AX-171631876	3'UTR	+	LOC110505514	sushi domain-containing protein 6-like
0.653599	8	5499229	Moisture content	AX-171604958	CDS	-	LOC110529177	ryanodine receptor 3-like
0.653592	14	52584262	Moisture content	AX-171628813	3'UTR	-	LOC110488760	transcription factor Sox-3
0.653562	11	71713679	Moisture content	AX-171619583	N/A	N/A	N/A	N/A
0.653494	11	71713538	Moisture content	AX-171599919	N/A	N/A	N/A	N/A
0.65346	11	71711595	Moisture content	AX-171599920	N/A	N/A	N/A	N/A
0.65343	11	71711258	Moisture content	AX-171599921	N/A	N/A	N/A	N/A
0.653416	14	76219275	Moisture content	AX-171607005	3'UTR	+	LOC110489218	ganglioside GM2 activator-like
0.652835	7	10806083	Moisture content	AX-171601273	N/A	N/A	N/A	N/A
0.65271	4	22010069	Moisture content	AX-172560454	3'UTR	-	LOC110521594	probable phospholipid-transporting ATPase IF
0.652309	11	71819960	Moisture content	AX-172564329	CDS	+	LOC110536391	sushi domain-containing protein 2-like
0.650372	5	5287106	Moisture content	AX-172553317	N/A	N/A	N/A	N/A
0.650189	5	36446495	Moisture content	AX-171618816	CDS	+	amacr	alpha-methylacyl-CoA racemase
0.649901	1	48158748	Moisture content	AX-171607607	5'UTR	-	LOC110524599	cytochrome c oxidase subunit 8B, mitochondrial
0.649179	4	22131184	Moisture content	AX-171640124	3'UTR	-	LOC110521598	polymeric immunoglobulin receptor-like
0.648538	25	57662367	Moisture content	AX-172560954	3'UTR	-	LOC110505507	KATNB1-like protein 1
0.648011	8	5509881	Moisture content	AX-171599294	CDS	-	LOC110529177	ryanodine receptor 3-like
0.64794	1	48352121	Moisture content	AX-171632300	CDS	-	LOC110524618	periphilin-1-like
0.647628	1	48399712	Moisture content	AX-171632304	CDS	+	LOC110524629	glucoside xylosyltransferase 1-like
0.647586	1	48336418	Moisture content	AX-172556093	CDS	-	LOC110524618	periphilin-1-like
0.647404	25	57662373	Moisture content	AX-171639335	3'UTR	-	LOC110505507	KATNB1-like protein 1
0.647153	25	57995813	Moisture content	AX-171607099	mRNA	+	LOC110505515	elongation factor 1-gamma-like
0.64712	4	22133137	Moisture content	AX-172562145	CDS	-	LOC110521598	polymeric immunoglobulin receptor-like
0.647021	1	48157845	Moisture content	AX-171607604	CDS	-	LOC110524599	cytochrome c oxidase subunit 8B, mitochondrial
0.646625	25	58486729	Moisture content	AX-171621923	3'UTR	-	LOC100136175	rtp12.5
0.646469	1	48158607	Moisture content	AX-171607605	CDS	-	LOC110524599	cytochrome c oxidase subunit 8B, mitochondrial
0.646393	14	73328644	Moisture content	AX-171632067	CDS	-	LOC110489161	protocadherin-20-like
0.645999	1	48158718	Moisture content	AX-171607606	5'UTR	-	LOC110524599	cytochrome c oxidase subunit 8B, mitochondrial
0.645366	15	19865700	Moisture content	AX-171634945	CDS	+	LOC110489823	abl interactor 1-like
0.645297	4	79374224	Moisture content	AX-171605467	CDS	+	LOC110521100	ryanodine receptor 3-like
0.645171	5	36425096	Moisture content	AX-172562556	3'UTR	+	LOC110523794	probetacellulin-like
0.645169	8	5512331	Moisture content	AX-171603918	CDS	-	LOC110529177	ryanodine receptor 3-like
0.644928	15	19889808	Moisture content	AX-171634947	CDS	+	LOC110489828	UPF0061 protein PFLU_0444-like
0.644329	8	5400307	Moisture content	AX-171600855	3'UTR	+	LOC110529309	ER membrane protein complex subunit 7-like
0.643842	8	5389012	Moisture content	AX-171626302	3'UTR	+	LOC110529308	KATNB1-like protein 1
0.643698	25	59090431	Moisture content	AX-172559237	CDS	+	LOC110505545	transforming growth factor beta-3-like
0.643657	25	59265568	Moisture content	AX-171639272	3'UTR	+	tmeda	Transmembrane emp24 domain-containing protein 10
0.643524	1	48689250	Moisture content	AX-172546914	N/A	N/A	N/A	N/A
0.643401	4	79379271	Moisture content	AX-171601190	CDS	+	LOC110521100	ryanodine receptor 3-like
0.643232	25	78909463	Moisture content	AX-171607356	CDS	-	LOC110505930	zinc finger protein 106-like
0.642628	4	79384361	Moisture content	AX-171605470	3'UTR	+	LOC110521100	ryanodine receptor 3-like
0.641991	25	58791530	Moisture content	AX-171639292	CDS	-	LOC110505539	dihydrolipoyllysine-residue succinyltransferase component of 2-oxoglutarate dehydrogenase complex, mitochondrial-like
0.641755	8	5498487	Moisture content	AX-172555853	CDS	-	LOC110529177	ryanodine receptor 3-like
0.640506	8	4821177	Moisture content	AX-171626357	CDS	-	LOC110529174	protein farnesyltransferase subunit beta-like
0.639339	2	40753865	Moisture content	AX-172563267	CDS	-	mpi	mannose phosphate isomerase
0.639214	5	5891668	Moisture content	AX-174104203	N/A	N/A	N/A	N/A
0.638962	1	25956638	Moisture content	AX-172546818	3'UTR	+	LOC110520691	myocyte-specific enhancer factor 2A-like
0.638697	1	25956429	Moisture content	AX-171607550	3'UTR	+	LOC110520691	myocyte-specific enhancer factor 2A-like
0.638612	5	5893465	Moisture content	AX-171632136	CDS	-	LOC110523142	long-chain fatty acid transport protein 3-like
0.638608	1	25731278	Moisture content	AX-172561666	N/A	N/A	N/A	N/A
0.638072	26	17861366	Moisture content	AX-171625530	3'UTR	-	LOC110506521	cysteine-rich secretory protein LCCL domain-containing 2-like
0.637995	8	5525016	Moisture content	AX-171606460	CDS	-	LOC110529177	ryanodine receptor 3-like
0.637859	8	5466097	Moisture content	AX-171606994	N/A	N/A	N/A	N/A
0.637639	8	5466105	Moisture content	AX-171606991	N/A	N/A	N/A	N/A
0.637198	5	36413109	Moisture content	AX-172554202	3'UTR	+	hpse	heparanase
0.636889	1	75970618	Moisture content	AX-171607859	CDS	+	LOC110530243	equilibrative nucleoside transporter 1-like
0.636617	5	36424477	Moisture content	AX-171640505	3'UTR	+	LOC110523794	probetacellulin-like
0.635716	11	73180986	Moisture content	AX-171604674	CDS	-	LOC100135848	3-hydroxy-3-methylglutaryl-coenzyme A reductase
0.635136	14	73049274	Moisture content	AX-171619255	5'UTR	-	LOC110489148	UDP-N-acetylglucosamine--peptide N-acetylglucosaminyltransferase 110 kDa subunit-like
0.63466	25	59384526	Moisture content	AX-172563854	3'UTR	-	LOC110505560	iron-sulfur cluster assembly 2 homolog, mitochondrial-like
0.634292	25	59384780	Moisture content	AX-171613529	3'UTR	-	LOC110505560	iron-sulfur cluster assembly 2 homolog, mitochondrial-like
0.633785	4	23126838	Moisture content	AX-171618754	CDS	+	LOC110521624	myocilin-like
0.633747	4	23115513	Moisture content	AX-172562596	CDS	+	LOC110521624	myocilin-like
0.633475	1	26996561	Moisture content	AX-171607507	mRNA	-	LOC110520827	chromodomain-helicase-DNA-binding protein 2-like
0.633361	25	59413337	Moisture content	AX-172563365	CDS	+	atg2b	autophagy related 2B
0.633267	5	36446546	Moisture content	AX-171614518	CDS	+	amacr	alpha-methylacyl-CoA racemase
0.633145	4	23126883	Moisture content	AX-171618753	CDS	+	LOC110521624	myocilin-like
0.631863	8	6343174	Moisture content	AX-172553883	5'UTR	-	LOC110529323	cholesterol 24-hydroxylase-like
0.631729	18	16988484	Moisture content	AX-171643952	CDS	-	LOC110495869	cytochrome P450 27C1-like
0.631633	8	6342499	Moisture content	AX-171626572	CDS	-	LOC110529323	cholesterol 24-hydroxylase-like
0.631617	14	51878881	Moisture content	AX-171609580	3'UTR	+	LOC110488749	transmembrane 9 superfamily member 2-like
0.631368	1	26965656	Moisture content	AX-172547375	N/A	N/A	N/A	N/A
0.630691	9	799495	Moisture content	AX-171616101	CDS	+	LOC110531325	fibrinogen alpha chain-like
0.630543	15	18233421	Moisture content	AX-171609865	CDS	+	LOC110489795	amiloride-sensitive amine oxidase [copper-containing]-like
0.630538	15	17796400	Moisture content	AX-172558638	CDS	-	LOC110489789	microtubule-associated protein 4-like
0.63036	9	798829	Moisture content	AX-171616104	CDS	+	LOC110531325	fibrinogen alpha chain-like
0.630356	9	799167	Moisture content	AX-171616102	CDS	+	LOC110531325	fibrinogen alpha chain-like
0.63028	11	71632113	Moisture content	AX-172554933	CDS	-	LOC110536388	uncharacterized LOC110536388
0.629928	25	59308497	Moisture content	AX-171598994	CDS	+	LOC110505558	C-type lectin domain family 10 member A-like
0.629568	25	59311131	Moisture content	AX-171645319	N/A	N/A	N/A	N/A
0.629414	14	51879187	Moisture content	AX-171609579	3'UTR	+	LOC110488749	transmembrane 9 superfamily member 2-like
0.628872	25	59309311	Moisture content	AX-171598992	CDS	+	LOC110505557	C-type lectin domain family 4 member K-like
0.628824	25	59308916	Moisture content	AX-171598993	CDS	+	LOC110505557	C-type lectin domain family 4 member K-like
0.628696	11	73178175	Moisture content	AX-171608452	3'UTR	-	LOC100135848	3-hydroxy-3-methylglutaryl-coenzyme A reductase
0.627941	25	59265725	Moisture content	AX-89973935	3'UTR	+	mlh3	mutL homolog 3
0.627821	18	16939644	Moisture content	AX-174104293	lnc_RNA	+	LOC110495866	uncharacterized LOC110495866
0.62756	18	16934492	Moisture content	AX-171600899	CDS	+	LOC110495865	desmin-like
0.626721	8	6692819	Moisture content	AX-171604299	CDS	+	LOC110529333	eukaryotic translation initiation factor 5-like
0.624167	14	51879192	Moisture content	AX-171609578	3'UTR	+	LOC110488749	transmembrane 9 superfamily member 2-like
0.624035	26	17916390	Moisture content	AX-171645115	CDS	-	LOC110506522	ubiquitin carboxyl-terminal hydrolase 10-like
0.623929	26	17899618	Moisture content	AX-171624618	3'UTR	-	LOC110506522	ubiquitin carboxyl-terminal hydrolase 10-like
0.622879	8	5466396	Moisture content	AX-171606989	N/A	N/A	N/A	N/A
0.622662	19	25590248	Moisture content	AX-171603601	3'UTR	-	snap23	synaptosome associated protein 23
0.622505	1	3585204	Moisture content	AX-171600278	3'UTR	-	LOC100135911	nucleolin
0.621835	4	79373860	Moisture content	AX-171605466	CDS	+	LOC110521100	ryanodine receptor 3-like
0.621422	14	51879304	Moisture content	AX-171609577	3'UTR	+	LOC110488749	transmembrane 9 superfamily member 2-like
0.621231	4	22009620	Moisture content	AX-171614147	3'UTR	+	LOC110521594	probable phospholipid-transporting ATPase IF
0.621173	14	77824227	Moisture content	AX-171634520	CDS	-	rpb7	DNA-directed RNA polymerase II 19 kDa polypeptide
0.621161	14	77817626	Moisture content	AX-171621116	CDS	-	LOC110489228	elongation factor 1-gamma-like
0.621076	14	77946998	Moisture content	AX-171597863	CDS	+	LOC110489230	synaptopodin-like
0.620808	16	38781527	Moisture content	AX-89975825	3'UTR	-	parp3	poly(ADP-ribose) polymerase family member 3
0.62071	4	79370378	Moisture content	AX-171617089	CDS	+	LOC110521100	ryanodine receptor 3-like
0.620666	11	73186585	Moisture content	AX-171608447	CDS	-	LOC100135848	3-hydroxy-3-methylglutaryl-coenzyme A reductase
0.62059	4	79370019	Moisture content	AX-171601347	CDS	+	LOC110521100	ryanodine receptor 3-like
0.620125	11	73251666	Moisture content	AX-89938878	CDS	+	LOC110536415	beta-1,3-galactosyl-O-glycosyl-glycoprotein beta-1,6-N-acetylglucosaminyltransferase 4-like
0.619975	14	77948105	Moisture content	AX-171597862	CDS	+	LOC110489230	synaptopodin-like
0.619564	8	5466221	Moisture content	AX-171606990	N/A	N/A	N/A	N/A
0.619485	16	21708484	Moisture content	AX-171610312	3'UTR	-	LOC110491696	C-reactive protein-like
0.618799	14	78482895	Moisture content	AX-172555273	N/A	N/A	N/A	N/A
0.618641	16	21869945	Moisture content	AX-171621260	5'UTR	+	dcakd	dephospho-CoA kinase domain containing
0.617882	14	76217209	Moisture content	AX-171620713	CDS	+	LOC110489218	ganglioside GM2 activator-like
0.617624	14	77948680	Moisture content	AX-171597860	mRNA	+	LOC110489230	synaptopodin-like
0.616846	11	73337966	Moisture content	AX-171643943	CDS	+	LOC110536416	titin-like
0.616336	10	42082372	Moisture content	AX-172563002	CDS	-	tmprss15	transmembrane protease, serine 15
0.616296	14	77948716	Moisture content	AX-171597859	mRNA	+	LOC110489230	synaptopodin-like
0.616238	11	73344678	Moisture content	AX-172555110	mRNA	+	LOC110536417	ectoderm-neural cortex protein 1-like
0.615809	14	77948933	Moisture content	AX-171597858	mRNA	+	LOC110489230	synaptopodin-like
0.615196	14	77948946	Moisture content	AX-171597857	mRNA	+	LOC110489230	synaptopodin-like
0.614966	10	41995487	Moisture content	AX-171608167	3'UTR	+	LOC110534066	pyruvate dehydrogenase (acetyl-transferring) kinase isozyme 3, mitochondrial-like
0.614952	10	41998533	Moisture content	AX-171632936	CDS	-	LOC110534067	choline-phosphate cytidylyltransferase B-like
0.61452	11	73347005	Moisture content	AX-171643942	mRNA	+	LOC110536417	ectoderm-neural cortex protein 1-like
0.614037	10	42053104	Moisture content	AX-171632938	5'UTR	+	LOC110534070	coiled-coil domain-containing protein 82-like
0.613868	14	77961864	Moisture content	AX-172555579	N/A	N/A	N/A	N/A
0.613714	2	6918237	Moisture content	AX-171630529	CDS	+	LOC110537595	platelet-activating factor acetylhydrolase IB subunit gamma-like
0.613528	14	77959865	Moisture content	AX-172774554	N/A	N/A	N/A	N/A
0.613511	14	77949952	Moisture content	AX-171643869	mRNA	+	LOC110489230	synaptopodin-like
0.61318	5	6388126	Moisture content	AX-171614191	3'UTR	-	hint1	histidine triad nucleotide binding protein 1
0.613146	16	21953434	Moisture content	AX-171635434	CDS	-	LOC110491706	receptor activity-modifying protein 1-like
0.613014	25	60562417	Moisture content	AX-171613575	3'UTR	+	LOC110505592	protein Z-dependent protease inhibitor-like
0.612967	14	77949720	Moisture content	AX-171597855	mRNA	+	LOC110489230	synaptopodin-like
0.612553	25	60562411	Moisture content	AX-171613576	3'UTR	+	LOC110505592	protein Z-dependent protease inhibitor-like
0.612461	25	60562225	Moisture content	AX-171613577	3'UTR	+	LOC110505592	protein Z-dependent protease inhibitor-like
0.611913	25	60562475	Moisture content	AX-171613574	CDS	+	ddx24	DEAD-box helicase 24
0.611421	16	21923672	Moisture content	AX-172562222	CDS	-	LOC110491704	endonuclease domain-containing 1 protein-like
0.610911	16	21632337	Moisture content	AX-171618093	CDS	-	cavin1	caveolae associated protein 1
0.609972	16	21632620	Moisture content	AX-172562816	CDS	-	cavin1	caveolae associated protein 1
0.609909	25	60564434	Moisture content	AX-172548139	CDS	+	ddx24	DEAD-box helicase 24
0.609373	11	73178208	Moisture content	AX-171608451	3'UTR	-	LOC100135848	3-hydroxy-3-methylglutaryl-coenzyme A reductase
0.609198	16	21886796	Moisture content	AX-171610311	3'UTR	+	dcakd	dephospho-CoA kinase domain containing
0.609124	16	21921502	Moisture content	AX-171635438	3'UTR	-	LOC110491704	endonuclease domain-containing 1 protein-like
0.608996	25	60753797	Moisture content	AX-172561587	3'UTR	+	LOC110505603	BTB/POZ domain-containing protein 7-like
0.608793	16	21650836	Moisture content	AX-171610313	5'UTR	-	cavin1	caveolae associated protein 1
0.60808	4	23127016	Moisture content	AX-171614119	3'UTR	+	LOC110521624	myocilin-like
0.606729	14	76056221	Moisture content	AX-171603839	CDS	-	atox1	ATX1 antioxidant protein 1 homolog
0.605986	4	79348423	Moisture content	AX-171619836	CDS	+	LOC110521100	ryanodine receptor 3-like
0.605655	4	79331299	Moisture content	AX-171622047	CDS	+	LOC110521100	ryanodine receptor 3-like
0.604962	4	79330715	Moisture content	AX-171614023	CDS	+	LOC110521100	ryanodine receptor 3-like
0.604376	4	79335498	Moisture content	AX-171603956	CDS	+	LOC110521100	ryanodine receptor 3-like
0.604349	4	79336796	Moisture content	AX-172554482	CDS	+	LOC110521100	ryanodine receptor 3-like
0.604314	4	79347211	Moisture content	AX-172551307	CDS	+	LOC110521100	ryanodine receptor 3-like
0.60414	16	21629858	Moisture content	AX-171610316	N/A	N/A	N/A	N/A
0.603811	4	79357683	Moisture content	AX-171601510	CDS	+	LOC110521100	ryanodine receptor 3-like
0.60349	4	79349026	Moisture content	AX-171619837	CDS	+	LOC110521100	ryanodine receptor 3-like
0.60311	1	49018891	Moisture content	AX-172563265	CDS	+	LOC110524698	dynamin-1-like protein
0.603095	16	21630996	Moisture content	AX-171610314	3'UTR	-	cavin1	caveolae associated protein 1
0.601302	1	49023467	Moisture content	AX-171620803	CDS	+	LOC110524698	dynamin-1-like protein
0.601165	1	49018945	Moisture content	AX-171620802	CDS	+	LOC110524698	dynamin-1-like protein
0.600899	26	18051866	Moisture content	AX-172547564	3'UTR	-	LOC110506530	myotubularin-related protein 10-like
0.599483	16	21667357	Moisture content	AX-171635442	CDS	+	atp6v0a1	ATPase H+ transporting V0 subunit a1
0.599464	8	6333066	Moisture content	AX-171626574	mRNA	-	LOC110529323	cholesterol 24-hydroxylase-like
0.599246	10	42105982	Moisture content	AX-172560131	CDS	+	LOC110534074	lipase member H-like
0.598879	10	42088646	Moisture content	AX-171608170	CDS	-	tmprss15	transmembrane protease, serine 15
0.598782	10	42085660	Moisture content	AX-171608169	CDS	-	tmprss15	transmembrane protease, serine 15
0.597499	9	5759344	Moisture content	AX-171598048	CDS	+	LOC110531454	mucin-3B-like
0.597324	4	22009615	Moisture content	AX-171614148	3'UTR	+	LOC110521594	probable phospholipid-transporting ATPase IF
0.597075	11	73186537	Moisture content	AX-171608448	CDS	-	LOC100135848	3-hydroxy-3-methylglutaryl-coenzyme A reductase
0.596532	10	43904833	Moisture content	AX-171608215	3'UTR	-	LOC110534139	EH domain-binding protein 1-like protein 1
0.596177	2	6846062	Moisture content	AX-171624247	CDS	+	LOC110537581	hemicentin-1-like
0.595963	11	48162718	Moisture content	AX-171628772	CDS	+	LOC110535874	olfactomedin-like protein 2A
0.5959	26	18158468	Moisture content	AX-171625535	3'UTR	+	LOC110506531	unconventional myosin-Ie-like
0.595896	11	48165638	Moisture content	AX-172554009	N/A	N/A	N/A	N/A
0.595542	15	21344522	Moisture content	AX-172558293	CDS	-	nsmaf	neutral sphingomyelinase activation associated factor
0.595306	11	73178444	Moisture content	AX-171608450	3'UTR	-	LOC100135848	3-hydroxy-3-methylglutaryl-coenzyme A reductase
0.595286	16	22010013	Moisture content	AX-171621259	N/A	N/A	N/A	N/A
0.594988	11	48097403	Moisture content	AX-172560908	lnc_RNA	+	N/A	N/A
0.594906	16	22173870	Moisture content	AX-172559574	CDS	+	LOC110491712	microtubule-associated protein tau-like
0.594849	16	22157107	Moisture content	AX-171621258	5'UTR	+	LOC110491712	microtubule-associated protein tau-like
0.592624	24	6730710	Moisture content	AX-171621759	3'UTR	+	LOC110503612	calpain small subunit 1-like
0.592487	1	55316068	Moisture content	AX-171607565	3'UTR	-	LOC110525737	adenosine kinase-like
0.592083	11	72702183	Moisture content	AX-171604907	CDS	+	tjp2	tight junction protein 2
0.592031	1	49032100	Moisture content	AX-89958000	CDS	+	LOC110524698	dynamin-1-like protein
0.592024	24	6730817	Moisture content	AX-172558364	3'UTR	+	LOC110503612	calpain small subunit 1-like
0.591964	24	6757173	Moisture content	AX-172547818	mRNA	+	LOC110503614	synaptosomal-associated protein 25-like
0.591847	24	6716144	Moisture content	AX-171638246	CDS	-	LOC110503609	transmembrane protein 87A-like
0.591563	24	6267805	Moisture content	AX-89949211	CDS	-	LOC110503595	neuroblast differentiation-associated protein AHNAK-like
0.59146	13	19809143	Moisture content	AX-171609040	3'UTR	-	LOC110485956	signal recognition particle subunit SRP68-like
0.591059	16	38152031	Moisture content	AX-171609982	3'UTR	-	LOC110491991	calcium-binding and coiled-coil domain-containing protein 1-like
0.590944	11	48218113	Moisture content	AX-171608379	N/A	N/A	N/A	N/A
0.590801	13	19809526	Moisture content	AX-171609041	3'UTR	-	LOC110485956	signal recognition particle subunit SRP68-like
0.590408	11	47702505	Moisture content	AX-172562293	mRNA	+	LOC110535852	protein crumbs homolog 1-like
0.590258	25	62563000	Moisture content	AX-171641895	3'UTR	+	LOC110505656	beta-soluble NSF attachment protein-like
0.589562	25	62558205	Moisture content	AX-172562414	CDS	+	LOC110505656	beta-soluble NSF attachment protein-like
0.589533	24	7425652	Moisture content	AX-171612731	3'UTR	+	LOC110503650	large neutral amino acids transporter small subunit 4-like
0.589359	27	3345790	Moisture content	AX-171638691	CDS	-	LOC110507355	cullin-3
0.589017	27	3290825	Moisture content	AX-171638692	CDS	+	LOC110507354	RNA-binding protein FUS-like
0.588746	4	79367286	Moisture content	AX-171603151	CDS	+	LOC110521100	ryanodine receptor 3-like
0.588558	4	78431567	Moisture content	AX-172559698	mRNA	+	LOC110522568	coiled-coil domain-containing protein 85C-A-like
0.588542	14	78485982	Moisture content	AX-171620245	3'UTR	-	LOC110489233	catenin alpha-1-like
0.588416	25	59417836	Moisture content	AX-171639275	CDS	+	atg2b	autophagy related 2B
0.588371	4	79017410	Moisture content	AX-172556394	3'UTR	-	LOC110522579	poly(A) polymerase beta-like
0.587899	25	62587858	Moisture content	AX-171641898	3'UTR	-	supt3h	SPT3 homolog, SAGA and STAGA complex component
0.587895	10	43739585	Moisture content	AX-172546940	CDS	-	LOC110534127	equilibrative nucleoside transporter 2-like
0.587707	22	25272543	Moisture content	AX-171637951	3'UTR	-	LOC110501627	B-cell CLL/lymphoma 9 protein-like
0.587583	25	62579321	Moisture content	AX-172561226	CDS	+	LOC110505657	cell division cycle 5-like protein
0.58751	25	62596901	Moisture content	AX-171628437	CDS	-	supt3h	SPT3 homolog, SAGA and STAGA complex component
0.587222	1	72383925	Moisture content	AX-172548752	3'UTR	+	LOC110522192	SPARC-like
0.587153	4	23127090	Moisture content	AX-89947797	3'UTR	+	LOC110521624	myocilin-like
0.587011	4	79017997	Moisture content	AX-171605447	3'UTR	-	LOC110522579	poly(A) polymerase beta-like
0.586898	27	3270149	Moisture content	AX-172557941	CDS	+	LOC110507350	NADPH--cytochrome P450 reductase-like
0.585539	24	7426036	Moisture content	AX-171612728	3'UTR	+	LOC110503650	large neutral amino acids transporter small subunit 4-like
0.585414	24	7428631	Moisture content	AX-172557924	CDS	+	LOC110503651	phosphatidylinositol transfer protein alpha isoform-like
0.585341	24	7426246	Moisture content	AX-171612726	3'UTR	+	LOC110503650	large neutral amino acids transporter small subunit 4-like
0.584782	24	7425740	Moisture content	AX-171612729	3'UTR	+	LOC110503650	large neutral amino acids transporter small subunit 4-like
0.584587	24	7425059	Moisture content	AX-171612732	3'UTR	+	LOC110503650	large neutral amino acids transporter small subunit 4-like
0.584471	24	7444004	Moisture content	AX-171638338	3'UTR	+	LOC110503651	phosphatidylinositol transfer protein alpha isoform-like
0.583245	24	7450901	Moisture content	AX-171638337	CDS	+	LOC110503653	inositol polyphosphate 5-phosphatase K-like
0.583056	10	42114411	Moisture content	AX-171632942	CDS	-	LOC110534077	SH3 domain-containing kinase-binding protein 1-like
0.583015	4	23133434	Moisture content	AX-171622068	CDS	-	itpa	inosine triphosphatase
0.582629	8	6612602	Moisture content	AX-172564201	3'UTR	+	LOC110529330	tumor necrosis factor alpha-induced protein 2-like
0.582624	24	7458576	Moisture content	AX-171638334	CDS	+	LOC110503653	inositol polyphosphate 5-phosphatase K-like
0.582265	24	6268222	Moisture content	AX-171618516	CDS	-	LOC110503595	neuroblast differentiation-associated protein AHNAK-like
0.581406	8	6375430	Moisture content	AX-172555213	CDS	-	LOC110529178	serine/threonine-protein kinase MRCK beta-like
0.581193	8	6360419	Moisture content	AX-174104187	CDS	-	LOC110529178	serine/threonine-protein kinase MRCK beta-like
0.58066	9	7601017	Moisture content	AX-171616258	CDS	+	LOC110531521	butyrophilin subfamily 1 member A1-like
0.580498	4	21997947	Moisture content	AX-172563519	CDS	+	LOC110521595	methylcrotonoyl-CoA carboxylase subunit alpha, mitochondrial-like
0.580362	24	6244478	Moisture content	AX-172557530	3'UTR	-	LOC110503593	potassium channel subfamily K member 6-like
0.58036	24	6244472	Moisture content	AX-171638255	3'UTR	-	LOC110503593	potassium channel subfamily K member 6-like
0.580299	4	79330676	Moisture content	AX-171618725	CDS	+	LOC110521100	ryanodine receptor 3-like
0.580121	27	3912445	Moisture content	AX-171612861	5'UTR	+	LOC110507358	myeloid leukemia factor 1-like
0.580079	14	76017733	Moisture content	AX-171604927	3'UTR	-	LOC110489215	SPARC-like
0.579994	14	76017743	Moisture content	AX-171604928	3'UTR	-	LOC110489215	SPARC-like
0.579913	9	7601712	Moisture content	AX-172562009	3'UTR	+	LOC110531521	butyrophilin subfamily 1 member A1-like
0.579892	14	76055907	Moisture content	AX-171603838	3'UTR	-	atox1	ATX1 antioxidant protein 1 homolog
0.579852	24	6268717	Moisture content	AX-171618514	CDS	-	LOC110503595	neuroblast differentiation-associated protein AHNAK-like
0.579818	14	53202119	Moisture content	AX-171605090	3'UTR	-	LOC110488777	EGF-containing fibulin-like extracellular matrix protein 2
0.579689	27	3947325	Moisture content	AX-172558711	N/A	N/A	N/A	N/A
0.579686	24	6268316	Moisture content	AX-171618515	CDS	-	LOC110503595	neuroblast differentiation-associated protein AHNAK-like
0.579139	14	53202915	Moisture content	AX-89918024	CDS	-	LOC110488777	EGF-containing fibulin-like extracellular matrix protein 2
0.57894	27	3976684	Moisture content	AX-171612857	CDS	+	LOC110507360	serine/threonine-protein phosphatase 2A 65 kDa regulatory subunit A beta isoform-like
0.578647	24	6269579	Moisture content	AX-171618512	CDS	-	LOC110503595	neuroblast differentiation-associated protein AHNAK-like
0.578614	8	6355492	Moisture content	AX-171622362	CDS	-	LOC110529178	serine/threonine-protein kinase MRCK beta-like
0.578572	24	6269433	Moisture content	AX-171618513	CDS	-	LOC110503595	neuroblast differentiation-associated protein AHNAK-like
0.578372	11	71844747	Moisture content	AX-172549910	mRNA	+	LOC110536391	sushi domain-containing protein 2-like
0.578113	14	53241541	Moisture content	AX-172554580	3'UTR	-	LOC110488779	fos-related antigen 1-like
0.577752	9	7591852	Moisture content	AX-171616259	3'UTR	+	LOC110531519	calsequestrin-1-like
0.577569	22	25518509	Moisture content	AX-171621708	CDS	+	LOC100301670	cardiac calsequestrin
0.577569	9	7563585	Moisture content	AX-171622463	CDS	+	LOC110531519	calsequestrin-1-like
0.57749	8	6407872	Moisture content	AX-171624362	CDS	-	LOC110529178	serine/threonine-protein kinase MRCK beta-like
0.577381	24	7614849	Moisture content	AX-171638330	CDS	+	LOC110503658	bleomycin hydrolase-like
0.577369	22	25519644	Moisture content	AX-172557610	CDS	+	LOC100301670	cardiac calsequestrin
0.577297	22	25518126	Moisture content	AX-171618483	CDS	+	LOC100301670	cardiac calsequestrin
0.577237	8	6396204	Moisture content	AX-171631022	CDS	-	LOC110529178	serine/threonine-protein kinase MRCK beta-like
0.577187	24	6305910	Moisture content	AX-172546990	3'UTR	-	LOC110503597	phospholipase D3-like
0.577183	24	7470488	Moisture content	AX-171638332	3'UTR	-	LOC110503654	XIAP-associated factor 1-like
0.577176	24	6279017	Moisture content	AX-172558397	CDS	-	LOC110503595	neuroblast differentiation-associated protein AHNAK-like
0.577146	24	6306861	Moisture content	AX-171612675	CDS	-	LOC110503597	phospholipase D3-like
0.577108	14	53175407	Moisture content	AX-171630163	3'UTR	+	mrpl11	mitochondrial ribosomal protein L11
0.577068	24	6270024	Moisture content	AX-171618510	CDS	-	LOC110503595	neuroblast differentiation-associated protein AHNAK-like
0.576848	11	72337777	Moisture content	AX-171616460	3'UTR	-	LOC110536398	histone H2A.V
0.576807	11	73178516	Moisture content	AX-171608449	3'UTR	-	LOC100135848	3-hydroxy-3-methylglutaryl-coenzyme A reductase
0.576233	8	6353049	Moisture content	AX-171615668	N/A	N/A	N/A	N/A
0.575789	24	6352993	Moisture content	AX-171638253	3'UTR	-	LOC110503598	hepatocyte nuclear factor 3-gamma-like
0.575759	1	55318448	Moisture content	AX-171607566	CDS	-	LOC110525737	adenosine kinase-like
0.575696	24	9184493	Moisture content	AX-172548070	mRNA	+	apoa-i-2	apolipoprotein A-I-2
0.575439	11	71852057	Moisture content	AX-172774487	mRNA	+	LOC110536391	sushi domain-containing protein 2-like
0.575432	11	72337690	Moisture content	AX-171616459	3'UTR	-	LOC110536398	histone H2A.V
0.575223	9	7637412	Moisture content	AX-172559989	CDS	-	LOC110531522	butyrophilin subfamily 2 member A1-like
0.575083	4	79039957	Moisture content	AX-171639915	CDS	-	LOC110522579	poly(A) polymerase beta-like
0.575002	4	79069732	Moisture content	AX-171614025	CDS	+	LOC110522582	actin, alpha cardiac
0.574648	22	9782286	Moisture content	AX-171625460	CDS	+	LOC110501367	coiled-coil domain-containing protein 80-like
0.574272	22	9798747	Moisture content	AX-89964617	3'UTR	-	slc35a5	solute carrier family 35 member A5
0.574261	4	21991946	Moisture content	AX-89968017	CDS	+	LOC110521595	methylcrotonoyl-CoA carboxylase subunit alpha, mitochondrial-like
0.574145	24	6269605	Moisture content	AX-171618511	CDS	-	LOC110503595	neuroblast differentiation-associated protein AHNAK-like
0.573965	4	21978314	Moisture content	AX-172562933	CDS	-	LOC110521592	kininogen-1-like
0.573926	14	76018422	Moisture content	AX-171604929	CDS	-	LOC110489215	SPARC-like
0.573864	4	21991162	Moisture content	AX-171614149	CDS	+	LOC110521595	methylcrotonoyl-CoA carboxylase subunit alpha, mitochondrial-like
0.573849	9	7623870	Moisture content	AX-171616257	3'UTR	-	LOC110531522	butyrophilin subfamily 2 member A1-like
0.573803	16	38809611	Moisture content	AX-172560512	N/A	N/A	N/A	N/A
0.573777	24	6356390	Moisture content	AX-172557184	5'UTR	-	LOC110503598	hepatocyte nuclear factor 3-gamma-like
0.573743	14	76055694	Moisture content	AX-171603836	3'UTR	-	atox1	ATX1 antioxidant protein 1 homolog
0.573624	22	9821912	Moisture content	AX-171602699	CDS	+	LOC110501366	coagulation factor V-like
0.573451	24	6510397	Moisture content	AX-171612674	CDS	-	LOC110503603	echinoderm microtubule-associated protein-like 1
0.573287	24	7470502	Moisture content	AX-172558474	3'UTR	-	LOC110503654	XIAP-associated factor 1-like
0.573267	24	7598630	Moisture content	AX-89934304	CDS	-	LOC110503656	uncharacterized LOC110503656
0.57269	22	9823228	Moisture content	AX-89944508	CDS	+	LOC110501366	coagulation factor V-like
0.572628	14	76055789	Moisture content	AX-171603837	3'UTR	-	atox1	ATX1 antioxidant protein 1 homolog
0.57255	24	9095861	Moisture content	AX-172557366	CDS	-	sik3	SIK family kinase 3
0.572524	11	72448209	Moisture content	AX-172553441	N/A	N/A	N/A	N/A
0.572474	11	72346190	Moisture content	AX-171616462	3'UTR	+	LOC110536397	transcriptional activator protein Pur-beta-like
0.572467	24	7716445	Moisture content	AX-172547107	N/A	N/A	N/A	N/A
0.572383	22	9828175	Moisture content	AX-171602698	CDS	+	LOC110501366	coagulation factor V-like
0.572378	24	9157776	Moisture content	AX-171638316	3'UTR	-	LOC110503673	centrosomal protein of 164 kDa-like
0.571776	26	17861350	Moisture content	AX-172549354	3'UTR	-	LOC110506521	cysteine-rich secretory protein LCCL domain-containing 2-like
0.571714	24	7629704	Moisture content	AX-172558533	CDS	+	slc6a4	solute carrier family 6 member 4
0.571661	24	9026690	Moisture content	AX-172557480	CDS	-	LOC110503667	myelin protein zero-like protein 2
0.571568	11	72551337	Moisture content	AX-171624085	CDS	+	fxn	frataxin
0.571568	26	18409632	Moisture content	AX-171600404	CDS	-	aqp9	aquaporin 9
0.571505	25	62545544	Moisture content	AX-89925408	CDS	+	hao1	hydroxyacid oxidase 1
0.571125	27	4087630	Moisture content	AX-171638487	CDS	-	LOC110507364	layilin-like
0.57104	26	18346717	Moisture content	AX-172552828	N/A	N/A	N/A	N/A
0.570934	24	7645043	Moisture content	AX-172556361	3'UTR	+	slc6a4	solute carrier family 6 member 4
0.570502	8	5559245	Moisture content	AX-171603039	CDS	-	LOC110529177	ryanodine receptor 3-like
0.570249	4	79019016	Moisture content	AX-171605448	3'UTR	-	LOC110522579	poly(A) polymerase beta-like
0.569988	27	3983563	Moisture content	AX-172557169	CDS	+	LOC110507360	serine/threonine-protein phosphatase 2A 65 kDa regulatory subunit A beta isoform-like
0.569932	4	23134842	Moisture content	AX-172563481	CDS	-	itpa	inosine triphosphatase
0.569516	8	5556336	Moisture content	AX-171619866	CDS	-	LOC110529177	ryanodine receptor 3-like
0.569485	27	3980591	Moisture content	AX-171612856	CDS	+	LOC110507360	serine/threonine-protein phosphatase 2A 65 kDa regulatory subunit A beta isoform-like
0.569234	24	9024960	Moisture content	AX-171638323	3'UTR	-	LOC110503667	myelin protein zero-like protein 2
0.568856	11	71621969	Moisture content	AX-171606476	3'UTR	+	LOC110536389	heat shock protein beta-8-like
0.568793	4	78310818	Moisture content	AX-174104348	N/A	N/A	N/A	N/A
0.568533	24	6267973	Moisture content	AX-171618517	CDS	-	LOC110503595	neuroblast differentiation-associated protein AHNAK-like
0.568384	27	3994219	Moisture content	AX-171612854	N/A	N/A	N/A	N/A
0.568297	27	4022286	Moisture content	AX-172558465	CDS	-	LOC110507361	serine/threonine-protein kinase SIK2-like
0.567836	24	9001514	Moisture content	AX-171638325	3'UTR	-	LOC100653453	myelin protein zero-like protein 3
0.567825	8	5527833	Moisture content	AX-171620611	CDS	-	LOC110529177	ryanodine receptor 3-like
0.567015	27	4019093	Moisture content	AX-171612853	3'UTR	-	LOC110507361	serine/threonine-protein kinase SIK2-like
0.56674	27	4020026	Moisture content	AX-171612851	3'UTR	-	LOC110507361	serine/threonine-protein kinase SIK2-like
0.566538	27	4596287	Moisture content	AX-171612849	3'UTR	+	LOC110507377	out at first protein homolog
0.566512	27	4596336	Moisture content	AX-171612848	3'UTR	+	LOC110507377	out at first protein homolog
0.566207	26	18235853	Moisture content	AX-171619592	CDS	+	sltm	SAFB like transcription modulator
0.56583	26	18339287	Moisture content	AX-172552242	N/A	N/A	N/A	N/A
0.565817	27	4612145	Moisture content	AX-172557228	3'UTR	+	LOC110507378	transmembrane protein 136-like
0.565798	27	4596408	Moisture content	AX-171612847	3'UTR	+	LOC110507377	out at first protein homolog
0.565783	27	4596655	Moisture content	AX-172558587	3'UTR	+	LOC110507377	out at first protein homolog
0.565678	27	4680782	Moisture content	AX-171638479	3'UTR	+	LOC110507382	rho guanine nucleotide exchange factor 12-like
0.565543	27	4611303	Moisture content	AX-171621803	CDS	+	LOC110507378	transmembrane protein 136-like
0.56545	7	1190063	Moisture content	AX-171598577	3'UTR	+	LOC110528833	folate transporter 1-like
0.565307	5	36449252	Moisture content	AX-89921483	CDS	+	amacr	alpha-methylacyl-CoA racemase
0.564482	24	8993131	Moisture content	AX-171638326	CDS	-	LOC110503666	neuromodulin-like
0.564445	19	51238085	Moisture content	AX-171636524	CDS	+	LOC110498387	uncharacterized LOC110498387
0.564329	24	9186322	Moisture content	AX-172557393	N/A	N/A	N/A	N/A
0.564153	27	4372411	Moisture content	AX-171638484	3'UTR	-	LOC110507369	sodium channel subunit beta-3-like
0.564147	27	4179210	Moisture content	AX-172557978	N/A	N/A	N/A	N/A
0.564072	11	71622145	Moisture content	AX-171606475	3'UTR	+	LOC110536389	heat shock protein beta-8-like
0.564009	24	7814963	Moisture content	AX-172558713	3'UTR	+	LOC110503664	putative uncharacterized protein DDB_G0292636
0.563492	26	18323288	Moisture content	AX-89953762	N/A	N/A	N/A	N/A
0.563416	24	6712064	Moisture content	AX-171638247	CDS	+	LOC110503611	A-kinase anchor protein 12-like
0.563288	24	6673210	Moisture content	AX-172558151	3'UTR	+	LOC110503608	CAP-Gly domain-containing linker protein 3-like
0.563003	19	51254520	Moisture content	AX-172557826	3'UTR	+	LOC110498140	TLD domain-containing protein 2-like
0.562993	19	51258967	Moisture content	AX-171636526	CDS	-	selenon	selenoprotein N
0.562968	27	4179207	Moisture content	AX-89923247	N/A	N/A	N/A	N/A
0.562773	27	4110217	Moisture content	AX-172557601	5'UTR	-	LOC110507365	uncharacterized LOC110507365
0.562677	11	71622324	Moisture content	AX-171606474	3'UTR	+	LOC110536389	heat shock protein beta-8-like
0.562592	25	23599299	Moisture content	AX-171600533	3'UTR	-	LOC110504913	glyoxylate reductase/hydroxypyruvate reductase-like
0.562413	27	4108825	Moisture content	AX-171612850	3'UTR	-	LOC110507365	uncharacterized LOC110507365
0.562228	22	9830465	Moisture content	AX-171604055	3'UTR	+	LOC110501366	coagulation factor V-like
0.56213	22	9830341	Moisture content	AX-89945799	3'UTR	+	LOC110501366	coagulation factor V-like
0.561971	15	17757189	Moisture content	AX-171609724	CDS	-	LOC110489788	uncharacterized protein DDB_G0284459-like
0.561915	4	21977490	Moisture content	AX-171614150	CDS	-	LOC110521592	kininogen-1-like
0.561728	9	8196263	Moisture content	AX-171616074	3'UTR	-	LOC110531544	heterogeneous nuclear ribonucleoprotein C-like
0.561571	9	8173656	Moisture content	AX-171616075	5'UTR	-	LOC110531542	protein NDRG2-like
0.561519	11	71628697	Moisture content	AX-171606472	N/A	N/A	N/A	N/A
0.56146	9	8173517	Moisture content	AX-171622418	5'UTR	-	LOC110531542	protein NDRG2-like
0.561245	7	11621644	Moisture content	AX-171616686	N/A	N/A	N/A	N/A
0.560823	4	21975636	Moisture content	AX-171614151	3'UTR	-	LOC110521592	kininogen-1-like
0.560073	5	36187011	Moisture content	AX-171614532	3'UTR	+	LOC110523786	3'-5' exoribonuclease 1-like
0.56	22	25270160	Moisture content	AX-171612468	3'UTR	+	LOC110501629	lysophosphatidic acid phosphatase type 6-like
0.559487	16	21468073	Moisture content	AX-172560468	N/A	N/A	N/A	N/A
0.559224	8	5488334	Moisture content	AX-171600378	CDS	-	LOC110529177	ryanodine receptor 3-like
0.558969	8	5483556	Moisture content	AX-171606980	CDS	-	LOC110529177	ryanodine receptor 3-like
0.558848	19	51265571	Moisture content	AX-89956304	CDS	-	znf593	zinc finger protein 593
0.558489	22	9845761	Moisture content	AX-172550138	3'UTR	+	LOC110501370	regulator of cell cycle RGCC-like
0.558347	14	78556380	Moisture content	AX-171620183	N/A	N/A	N/A	N/A
0.55822	16	21629395	Moisture content	AX-171610323	N/A	N/A	N/A	N/A
0.557492	24	6516269	Moisture content	AX-172558384	CDS	-	LOC110503603	echinoderm microtubule-associated protein-like 1
0.557281	22	9845707	Moisture content	AX-171600536	3'UTR	+	LOC110501370	regulator of cell cycle RGCC-like
0.557148	22	9920457	Moisture content	AX-172774673	CDS	-	vwa8	von Willebrand factor A domain containing 8
0.557027	22	9916116	Moisture content	AX-172546800	mRNA	-	vwa8	von Willebrand factor A domain containing 8
0.556647	8	5481890	Moisture content	AX-171606984	CDS	-	LOC110529177	ryanodine receptor 3-like
0.556328	8	5482326	Moisture content	AX-171606982	CDS	-	LOC110529177	ryanodine receptor 3-like
0.556255	8	5481962	Moisture content	AX-171606983	CDS	-	LOC110529177	ryanodine receptor 3-like
0.556218	22	9845351	Moisture content	AX-89926939	3'UTR	+	LOC110501370	regulator of cell cycle RGCC-like
0.556203	24	7424400	Moisture content	AX-171612733	3'UTR	+	LOC110503650	large neutral amino acids transporter small subunit 4-like
0.55614	27	5462992	Moisture content	AX-171638721	3'UTR	-	LOC110507054	Na(+)/H(+) exchange regulatory cofactor NHE-RF3-like
0.556004	9	7679096	Moisture content	AX-171616255	CDS	-	LOC110531523	butyrophilin subfamily 1 member A1-like
0.555988	27	5287480	Moisture content	AX-172554314	3'UTR	-	LOC110507384	cell surface glycoprotein MUC18-like
0.555868	22	10044211	Moisture content	AX-172547936	3'UTR	+	dgkh	diacylglycerol kinase eta
0.555835	19	20522661	Moisture content	AX-171599746	CDS	-	LOC110497527	plasma protease C1 inhibitor-like
0.555746	16	38812491	Moisture content	AX-171635121	N/A	N/A	N/A	N/A
0.555634	22	9842707	Moisture content	AX-172554740	CDS	+	LOC110501370	regulator of cell cycle RGCC-like
0.555469	24	7424394	Moisture content	AX-171612734	3'UTR	+	LOC110503650	large neutral amino acids transporter small subunit 4-like
0.555332	24	9045733	Moisture content	AX-172556365	CDS	-	LOC110503667	myelin protein zero-like protein 2
0.554509	8	5482409	Moisture content	AX-171606981	CDS	-	LOC110529177	ryanodine receptor 3-like
0.554458	8	6282854	Moisture content	AX-171602584	3'UTR	+	LOC110529322	cholesterol 24-hydroxylase-like
0.55429	24	9080406	Moisture content	AX-171638319	CDS	-	sik3	SIK family kinase 3
0.554133	4	79368020	Moisture content	AX-174104617	CDS	+	LOC110521100	ryanodine receptor 3-like
0.553372	4	79369350	Moisture content	AX-171601345	CDS	+	LOC110521100	ryanodine receptor 3-like
0.553131	8	5467703	Moisture content	AX-171598370	N/A	N/A	N/A	N/A
0.552731	27	3268198	Moisture content	AX-171613031	CDS	+	LOC110507350	NADPH--cytochrome P450 reductase-like
0.552587	22	10230124	Moisture content	AX-171637802	CDS	-	LOC110501376	tissue factor pathway inhibitor-like
0.552558	22	10054916	Moisture content	AX-171612300	3'UTR	+	LOC110501373	protein FAM171B-like
0.552484	22	10232895	Moisture content	AX-171637800	CDS	-	LOC110501376	tissue factor pathway inhibitor-like
0.552426	22	10044795	Moisture content	AX-172558158	3'UTR	+	dgkh	diacylglycerol kinase eta
0.552356	27	3237221	Moisture content	AX-172557305	CDS	+	LOC110507350	NADPH--cytochrome P450 reductase-like
0.551927	22	10489643	Moisture content	AX-171637799	3'UTR	+	LOC110501378	PTB domain-containing engulfment adapter protein 1
0.55184	8	5481101	Moisture content	AX-171606987	CDS	-	LOC110529177	ryanodine receptor 3-like
0.551301	8	5559302	Moisture content	AX-171603038	CDS	-	LOC110529177	ryanodine receptor 3-like
0.551291	19	48785193	Moisture content	AX-171621788	CDS	-	LOC110498106	Krueppel-like factor 11
0.5512	5	36124603	Moisture content	AX-171640511	3'UTR	+	LOC110523781	interleukin-7 receptor subunit alpha-like
0.550831	13	21568697	Moisture content	AX-171621050	CDS	+	LOC110486011	UTP--glucose-1-phosphate uridylyltransferase-like
0.550809	22	10495258	Moisture content	AX-171618427	CDS	-	LOC110501377	collagen alpha-2(V) chain-like
0.55016	19	51266086	Moisture content	AX-171621434	CDS	-	znf593	zinc finger protein 593
0.550131	8	5481500	Moisture content	AX-171606986	CDS	-	LOC110529177	ryanodine receptor 3-like
0.55006	19	48785932	Moisture content	AX-171618541	CDS	-	LOC110498106	Krueppel-like factor 11
0.550045	19	48785685	Moisture content	AX-171621787	CDS	-	LOC110498106	Krueppel-like factor 11
0.549825	9	7679223	Moisture content	AX-171616254	CDS	-	LOC110531523	butyrophilin subfamily 1 member A1-like
0.549796	15	17756163	Moisture content	AX-171609723	CDS	-	LOC110489788	uncharacterized protein DDB_G0284459-like
0.549787	19	51216683	Moisture content	AX-171611256	3'UTR	-	mtfr1l	mitochondrial fission regulator 1 like
0.549408	27	3216061	Moisture content	AX-172557681	CDS	-	gdpd1	glycerophosphodiester phosphodiesterase domain containing 1
0.549243	22	10498085	Moisture content	AX-171618426	CDS	-	LOC110501377	collagen alpha-2(V) chain-like
0.549153	9	7819042	Moisture content	AX-171642705	CDS	-	LOC110531530	E3 ubiquitin-protein ligase TRIM41-like
0.548952	19	51308306	Moisture content	AX-172558365	3'UTR	+	LOC110498144	CAAX prenyl protease 1 homolog
0.548925	5	36135390	Moisture content	AX-171640509	3'UTR	-	lmbrd2	LMBR1 domain containing 2
0.54886	27	3206848	Moisture content	AX-171638695	3'UTR	-	gdpd1	glycerophosphodiester phosphodiesterase domain containing 1
0.548736	15	21373566	Moisture content	AX-172557436	3'UTR	-	rbbp8	RB binding protein 8, endonuclease
0.548696	16	22184840	Moisture content	AX-171621257	CDS	+	LOC110491712	microtubule-associated protein tau-like
0.54859	24	6714791	Moisture content	AX-171612673	3'UTR	-	LOC110503609	transmembrane protein 87A-like
0.548555	27	5554596	Moisture content	AX-171613042	3'UTR	-	LOC110507390	porphobilinogen deaminase-like
0.548517	16	38893739	Moisture content	AX-171609999	3'UTR	-	LOC110492027	junctophilin-2-like
0.548308	25	60093731	Moisture content	AX-171645449	mRNA	-	LOC110505584	uncharacterized LOC110505584
0.548251	16	22185096	Moisture content	AX-171621256	3'UTR	+	LOC110491712	microtubule-associated protein tau-like
0.548204	9	8149629	Moisture content	AX-171616076	mRNA	-	LOC110531542	protein NDRG2-like
0.548093	16	38854424	Moisture content	AX-171609997	CDS	-	LOC110492025	tubulin alpha chain-like
0.547947	25	59945050	Moisture content	AX-89935882	mRNA	-	LOC110505581	placenta growth factor-like
0.547893	19	20529414	Moisture content	AX-171625350	CDS	+	LOC110497528	transmembrane protein 134-like
0.547865	22	10771384	Moisture content	AX-171621662	5'UTR	-	igfbp5	insulin-like growth factor binding protein 5
0.547817	8	5481770	Moisture content	AX-171606985	CDS	-	LOC110529177	ryanodine receptor 3-like
0.547576	22	11206360	Moisture content	AX-171612296	3'UTR	-	LOC110501382	tensin-1-like
0.547353	9	8138729	Moisture content	AX-171616078	N/A	N/A	N/A	N/A
0.547272	15	21372975	Moisture content	AX-172547157	3'UTR	-	rbbp8	RB binding protein 8, endonuclease
0.546939	27	3161197	Moisture content	AX-171613032	3'UTR	-	LOC110507349	AP-2 complex subunit mu-B-like
0.546772	16	21467853	Moisture content	AX-171621261	3'UTR	+	LOC110491689	ras-related protein Rab-5C
0.545617	27	5556228	Moisture content	AX-171613041	CDS	-	LOC110507390	porphobilinogen deaminase-like
0.544897	2	7488726	Moisture content	AX-171602317	3'UTR	+	LOC110537821	trypsin-2
0.544834	19	48785933	Moisture content	AX-171621786	CDS	-	LOC110498106	Krueppel-like factor 11
0.544741	24	6267806	Moisture content	AX-89917953	CDS	-	LOC110503595	neuroblast differentiation-associated protein AHNAK-like
0.544721	16	38147861	Moisture content	AX-171609980	3'UTR	+	LOC110491992	retinoic acid receptor gamma-A-like
0.544532	8	4790995	Moisture content	AX-171629477	CDS	-	LOC110529174	protein farnesyltransferase subunit beta-like
0.544481	25	6760406	Moisture content	AX-171613387	3'UTR	+	nudcd2	NudC domain containing 2
0.544192	2	40772569	Moisture content	AX-171611820	N/A	N/A	N/A	N/A
0.544145	19	48816802	Moisture content	AX-171638423	3'UTR	-	LOC110498107	grainyhead-like protein 1 homolog
0.543816	11	71621754	Moisture content	AX-171606477	3'UTR	+	LOC110536389	heat shock protein beta-8-like
0.543764	11	71613739	Moisture content	AX-171620617	CDS	+	LOC110536389	heat shock protein beta-8-like
0.54325	25	6439814	Moisture content	AX-172547997	3'UTR	+	sparc	secreted acidic cysteine rich glycoprotein
0.543214	25	6438279	Moisture content	AX-171605552	CDS	+	sparc	secreted acidic cysteine rich glycoprotein
0.543117	25	6438267	Moisture content	AX-171605553	CDS	+	sparc	secreted acidic cysteine rich glycoprotein
0.542772	11	71613403	Moisture content	AX-171606479	5'UTR	+	LOC110536389	heat shock protein beta-8-like
0.542763	9	8152205	Moisture content	AX-171622419	5'UTR	-	LOC110531542	protein NDRG2-like
0.542697	25	6436420	Moisture content	AX-171605554	CDS	+	sparc	secreted acidic cysteine rich glycoprotein
0.54248	25	6424023	Moisture content	AX-172549467	5'UTR	+	sparc	secreted acidic cysteine rich glycoprotein
0.541913	16	38850331	Moisture content	AX-171635124	CDS	+	LOC110492024	melanocyte protein PMEL-like
0.541252	19	48964202	Moisture content	AX-171599829	CDS	+	LOC110498109	14-3-3 protein zeta-like
0.540938	25	6405043	Moisture content	AX-171600046	CDS	+	LOC110504555	copper transport protein ATOX1-like
0.540196	8	6694664	Moisture content	AX-171604300	CDS	+	LOC110529333	eukaryotic translation initiation factor 5-like
0.540184	15	17728093	Moisture content	AX-171606782	N/A	N/A	N/A	N/A
0.538729	22	25904057	Moisture content	AX-171623852	CDS	-	LOC110501645	T-cell surface antigen CD2-like
0.536293	25	6760407	Moisture content	AX-171613386	3'UTR	+	nudcd2	NudC domain containing 2
0.536197	1	32804053	Moisture content	AX-171632512	CDS	-	fam185a	family with sequence similarity 185 member A
0.535694	25	56750567	Moisture content	AX-171613497	CDS	-	LOC110505490	adenylosuccinate synthetase isozyme 1 C-like
0.535361	9	7011107	Moisture content	AX-171627546	CDS	+	LOC110531495	protein KHNYN-like
0.535312	25	56750507	Moisture content	AX-171618635	CDS	-	LOC110505490	adenylosuccinate synthetase isozyme 1 C-like
0.535234	5	6388194	Moisture content	AX-171614189	3'UTR	-	hint1	histidine triad nucleotide binding protein 1
0.534875	16	21336029	Moisture content	AX-89950313	3'UTR	+	ghdc	GH3 domain containing
0.534864	9	7089726	Moisture content	AX-171602039	3'UTR	+	LOC110531496	ubiquitin carboxyl-terminal hydrolase CYLD-like
0.53485	25	56824199	Moisture content	AX-171621912	3'UTR	-	LOC110505495	GTP cyclohydrolase 1 feedback regulatory protein-like
0.534752	25	6760884	Moisture content	AX-171613385	3'UTR	-	ccng1	cyclin G1
0.534421	2	7486876	Moisture content	AX-171602320	CDS	+	LOC110537821	trypsin-2
0.533837	9	7144092	Moisture content	AX-171619943	3'UTR	+	nola3	H/ACA ribonucleoprotein complex subunit 3
0.533752	9	7179684	Moisture content	AX-172551955	3'UTR	+	LOC110531498	TOX high mobility group box family member 4-A-like
0.532888	25	59497953	Moisture content	AX-171639280	CDS	-	LOC110505567	ubiquinone biosynthesis monooxygenase COQ6, mitochondrial-like
0.532672	24	9218060	Moisture content	AX-172558620	CDS	+	LOC110503677	proprotein convertase subtilisin/kexin type 7-like
0.532604	4	79071472	Moisture content	AX-171622051	CDS	+	LOC110522582	actin, alpha cardiac
0.532125	14	78648442	Moisture content	AX-171605294	N/A	N/A	N/A	N/A
0.531988	24	9208915	Moisture content	AX-171638312	3'UTR	+	LOC110503676	beta-secretase 1-like
0.531946	25	6307525	Moisture content	AX-172552459	N/A	N/A	N/A	N/A
0.531648	25	6303259	Moisture content	AX-171627618	CDS	+	LOC110504535	protocadherin Fat 2-like
0.531587	25	6173446	Moisture content	AX-172550695	3'UTR	-	LOC110504366	ganglioside GM2 activator-like
0.531371	22	11704361	Moisture content	AX-171612295	mRNA	+	LOC110501391	neuronal membrane glycoprotein M6-b
0.530907	19	25593367	Moisture content	AX-172554086	CDS	-	snap23	synaptosome associated protein 23
0.530863	22	11706255	Moisture content	AX-171612294	mRNA	+	LOC110501391	neuronal membrane glycoprotein M6-b
0.530523	22	11556952	Moisture content	AX-171637794	3'UTR	-	LOC110501388	nuclear envelope integral membrane protein 2-like
0.530276	22	11528343	Moisture content	AX-171637796	CDS	+	LOC110501384	U8 snoRNA-decapping enzyme-like
0.52984	16	38152012	Moisture content	AX-171609981	3'UTR	-	LOC110491991	calcium-binding and coiled-coil domain-containing protein 1-like
0.52974	24	7400058	Moisture content	AX-171626722	5'UTR	+	LOC110503649	large neutral amino acids transporter small subunit 4-like
0.529302	24	7009687	Moisture content	AX-171612671	3'UTR	-	LOC110503627	kunitz-type protease inhibitor 2-like
0.528727	24	7014055	Moisture content	AX-171612670	CDS	-	LOC110503627	kunitz-type protease inhibitor 2-like
0.528709	24	7014116	Moisture content	AX-171612669	CDS	-	LOC110503627	kunitz-type protease inhibitor 2-like
0.528474	25	23590797	Moisture content	AX-89954495	3'UTR	+	LOC110504911	mitochondrial import receptor subunit TOM5 homolog
0.528145	10	43905375	Moisture content	AX-171608214	3'UTR	-	LOC110534139	EH domain-binding protein 1-like protein 1
0.527887	27	5586307	Moisture content	AX-171613040	3'UTR	+	LOC110507391	coatomer subunit delta-like
0.527871	1	29086864	Moisture content	AX-171596775	3'UTR	-	LOC110521431	ADP-ribosylation factor 4-like
0.527723	9	7201906	Moisture content	AX-171630369	3'UTR	+	LOC110531513	FACT complex subunit SPT16-like
0.527589	25	23590262	Moisture content	AX-171607086	CDS	+	LOC110504911	mitochondrial import receptor subunit TOM5 homolog
0.5275	15	19546387	Moisture content	AX-171609836	3'UTR	+	LOC100136251	leukocyte elastase inhibitor
0.527018	19	25591012	Moisture content	AX-171603600	3'UTR	-	snap23	synaptosome associated protein 23
0.526591	25	23590218	Moisture content	AX-171607087	5'UTR	+	LOC110504911	mitochondrial import receptor subunit TOM5 homolog
0.526023	25	59488751	Moisture content	AX-172559450	CDS	-	LOC110505567	ubiquinone biosynthesis monooxygenase COQ6, mitochondrial-like
0.525207	28	12875967	Moisture content	AX-172558567	lnc_RNA	+	LOC110508587	uncharacterized LOC110508587
0.525091	14	76017593	Moisture content	AX-171604926	3'UTR	-	LOC110489215	SPARC-like
0.52508	14	76017273	Moisture content	AX-171604924	3'UTR	-	LOC110489215	SPARC-like
0.52483	19	20535954	Moisture content	AX-171625352	3'UTR	+	LOC110497529	AH receptor-interacting protein-like
0.524533	4	79322346	Moisture content	AX-172563735	CDS	+	LOC110521100	ryanodine receptor 3-like
0.523713	28	12759821	Moisture content	AX-171618593	CDS	-	LOC110508583	obscurin-like
0.523669	28	12765750	Moisture content	AX-172556088	CDS	-	LOC110508583	obscurin-like
0.523632	25	6140614	Moisture content	AX-171617063	CDS	-	LOC110504364	coiled-coil domain-containing protein 69-like
0.523296	25	6149937	Moisture content	AX-172550640	CDS	-	LOC110504364	coiled-coil domain-containing protein 69-like
0.523102	24	6868486	Moisture content	AX-172557740	CDS	-	LOC110503619	transcription elongation factor SPT5-like
0.523039	28	12861600	Moisture content	AX-171621851	CDS	-	LOC110508585	autophagy-related protein 9A-like
0.522674	28	12847224	Moisture content	AX-171613114	CDS	+	LOC100136204	cathelicidin 1
0.522385	28	12855791	Moisture content	AX-171613116	3'UTR	-	LOC110508585	autophagy-related protein 9A-like
0.521912	7	10779058	Moisture content	AX-89973055	CDS	-	LOC110527395	ubiquitin carboxyl-terminal hydrolase 40-like
0.521748	24	6865063	Moisture content	AX-171638240	CDS	+	LOC110503620	ribonuclease T2-like
0.521741	24	6859180	Moisture content	AX-171621758	CDS	-	LOC110503623	cytochrome c oxidase subunit 7A2, mitochondrial-like
0.521704	24	6866698	Moisture content	AX-171638239	3'UTR	-	LOC110503619	transcription elongation factor SPT5-like
0.521681	24	6798217	Moisture content	AX-172557421	N/A	N/A	N/A	N/A
0.521629	22	25469683	Moisture content	AX-89928949	3'UTR	-	LOC110501636	ATP synthase subunit O, mitochondrial-like
0.521355	24	6856414	Moisture content	AX-171618508	CDS	+	LOC110503621	calcineurin B homologous protein 2-like
0.521194	24	6763890	Moisture content	AX-172547106	3'UTR	+	LOC110503613	uncharacterized LOC110503613
0.521187	24	6762943	Moisture content	AX-171638243	CDS	+	LOC110503613	uncharacterized LOC110503613
0.520401	25	6140218	Moisture content	AX-172550641	3'UTR	-	LOC110504364	coiled-coil domain-containing protein 69-like
0.5201	25	59987256	Moisture content	AX-171620394	CDS	-	ktn1	kinectin 1
0.519455	1	72376535	Moisture content	AX-171625121	CDS	+	LOC110522192	SPARC-like
0.519408	24	6857595	Moisture content	AX-171612672	3'UTR	+	LOC110503621	calcineurin B homologous protein 2-like
0.519036	4	21975270	Moisture content	AX-171614152	3'UTR	-	LOC110521592	kininogen-1-like
0.518915	19	48598670	Moisture content	AX-172564146	N/A	N/A	N/A	N/A
0.5188	19	48139308	Moisture content	AX-171603940	3'UTR	+	tfb2m	transcription factor B2, mitochondrial
0.518796	19	48557435	Moisture content	AX-172551062	3'UTR	+	LOC110498099	ADP-dependent glucokinase-like
0.518728	19	48756724	Moisture content	AX-171612817	3'UTR	-	LOC110498103	zinc finger protein 395-like
0.518348	25	57254087	Moisture content	AX-171621930	CDS	+	LOC110505499	actin, alpha cardiac-like
0.518158	14	78801831	Moisture content	AX-171645003	CDS	+	LOC110489243	probable ATP-dependent RNA helicase DDX41
0.518141	14	78649965	Moisture content	AX-171606316	N/A	N/A	N/A	N/A
0.518113	14	78800379	Moisture content	AX-171624372	CDS	+	LOC110489243	probable ATP-dependent RNA helicase DDX41
0.517899	9	6813065	Moisture content	AX-172555498	lnc_RNA	-	LOC110531489	uncharacterized LOC110531489
0.517857	25	57030535	Moisture content	AX-172560662	3'UTR	+	LOC110505497	bcl-2-modifying factor-like
0.517805	14	79093913	Moisture content	AX-172774627	N/A	N/A	N/A	N/A
0.517051	2	40774086	Moisture content	AX-171611819	N/A	N/A	N/A	N/A
0.516893	1	29086891	Moisture content	AX-171596774	3'UTR	-	LOC110521431	ADP-ribosylation factor 4-like
0.516225	19	48964211	Moisture content	AX-171599828	CDS	+	LOC110498109	14-3-3 protein zeta-like
0.516015	22	25428492	Moisture content	AX-171627977	CDS	-	LOC110501633	protein dopey-2-like
0.515688	1	32874332	Moisture content	AX-171632511	3'UTR	-	LOC110522157	transmembrane protein 60-like
0.515171	19	49263215	Moisture content	AX-171620324	CDS	+	LOC110498117	kinase D-interacting substrate of 220 kDa-like
0.515016	22	25417549	Moisture content	AX-171644519	CDS	-	LOC110501633	protein dopey-2-like
0.514888	19	49266759	Moisture content	AX-171620325	CDS	+	LOC110498117	kinase D-interacting substrate of 220 kDa-like
0.514538	25	5776791	Moisture content	AX-171604026	3'UTR	-	LOC110504525	transmembrane emp24 domain-containing protein 9-like
0.514102	25	57281210	Moisture content	AX-171639334	CDS	+	LOC110505501	gremlin-1-like
0.513858	25	57265257	Moisture content	AX-171639333	CDS	+	LOC110505500	rho GTPase-activating protein 11A-like
0.513812	26	6588095	Moisture content	AX-171638397	3'UTR	-	LOC110506294	DNA damage-binding protein 1
0.513382	25	59726363	Moisture content	AX-171639282	3'UTR	-	ap5m1	adaptor related protein complex 5 mu 1 subunit
0.513237	19	51595421	Moisture content	AX-172558459	3'UTR	-	LOC110498150	cell cycle control protein 50B-like
0.513234	19	49271726	Moisture content	AX-171620326	CDS	+	LOC110498117	kinase D-interacting substrate of 220 kDa-like
0.513195	19	49267480	Moisture content	AX-171611241	mRNA	+	LOC110498117	kinase D-interacting substrate of 220 kDa-like
0.512903	5	35826808	Moisture content	AX-171640519	CDS	-	LOC110523775	nipped-B-like protein
0.512879	11	47699941	Moisture content	AX-171624151	3'UTR	+	LOC110535856	folylpolyglutamate synthase, mitochondrial-like
0.512765	19	51596078	Moisture content	AX-171611261	CDS	-	LOC110498150	cell cycle control protein 50B-like
0.512607	11	48218817	Moisture content	AX-171608377	N/A	N/A	N/A	N/A
0.512473	25	59590179	Moisture content	AX-172559413	3'UTR	-	LOC110505570	CLOCK-interacting pacemaker-like
0.512414	19	49276755	Moisture content	AX-171620327	CDS	+	LOC110498117	kinase D-interacting substrate of 220 kDa-like
0.512089	15	19545746	Moisture content	AX-171609834	CDS	+	LOC100136251	leukocyte elastase inhibitor
0.51207	25	6139707	Moisture content	AX-171600982	3'UTR	-	LOC110504364	coiled-coil domain-containing protein 69-like
0.511924	19	48966217	Moisture content	AX-89918690	N/A	N/A	N/A	N/A
0.511852	19	49235430	Moisture content	AX-172551913	3'UTR	+	LOC110498114	membrane-bound O-acyltransferase domain-containing protein 2-like
0.511548	16	38145732	Moisture content	AX-171609978	3'UTR	+	LOC110491992	retinoic acid receptor gamma-A-like
0.511349	19	48784683	Moisture content	AX-171621789	CDS	-	LOC110498106	Krueppel-like factor 11
0.510976	4	81220898	Moisture content	AX-171624627	CDS	+	LOC110522616	vacuolar protein sorting-associated protein 18 homolog
0.510181	26	6615112	Moisture content	AX-172558404	CDS	-	LOC110506294	DNA damage-binding protein 1
0.510074	25	5780091	Moisture content	AX-171604028	3'UTR	-	LOC110504524	vesicular integral-membrane protein VIP36-like
0.509718	2	40849239	Moisture content	AX-172547420	3'UTR	-	LOC110491905	inositol hexakisphosphate and diphosphoinositol-pentakisphosphate kinase 1-like
0.509708	5	35810002	Moisture content	AX-172559314	CDS	-	nup155	nucleoporin 155
0.509677	25	5777099	Moisture content	AX-171604027	CDS	-	LOC110504525	transmembrane emp24 domain-containing protein 9-like
0.50933	28	12847205	Moisture content	AX-171613113	CDS	+	LOC100136204	cathelicidin 1
0.509222	5	576251	Moisture content	AX-171620596	3'UTR	-	LOC110523074	YTH domain-containing protein 1-like
0.509054	2	41073330	Moisture content	AX-171637118	CDS	+	LOC110491996	monoacylglycerol lipase ABHD2-B
0.508787	1	29086975	Moisture content	AX-171596773	3'UTR	-	LOC110521431	ADP-ribosylation factor 4-like
0.508773	16	37730537	Moisture content	AX-172553064	N/A	N/A	N/A	N/A
0.508623	16	38017332	Moisture content	AX-171635104	5'UTR	-	LOC110491989	protein lifeguard 2-like
0.508623	16	37729837	Moisture content	AX-171602903	lnc_RNA	+	LOC110491979	uncharacterized LOC110491979
0.508575	26	6842130	Moisture content	AX-172558130	N/A	N/A	N/A	N/A
0.508362	16	37816899	Moisture content	AX-172561170	3'UTR	+	LOC110491982	formin-like protein 3
0.50834	16	37729832	Moisture content	AX-171602904	lnc_RNA	+	LOC110491979	uncharacterized LOC110491979
0.508285	16	37819191	Moisture content	AX-171610043	3'UTR	-	LOC110491981	low-density lipoprotein receptor-related protein 1-like
0.508228	26	6800268	Moisture content	AX-171621782	CDS	-	LOC110506297	ARL14 effector protein-like
0.508221	15	19546144	Moisture content	AX-171618035	CDS	+	LOC100136251	leukocyte elastase inhibitor
0.507866	1	32895021	Moisture content	AX-171644418	CDS	+	rad52	RAD52 homolog, DNA repair protein
0.507571	19	49323272	Moisture content	AX-171619932	CDS	+	LOC110498117	kinase D-interacting substrate of 220 kDa-like
0.507544	25	5877919	Moisture content	AX-174104558	3'UTR	-	LOC110504530	UPF0461 protein C5orf24 homolog
0.507373	16	37729771	Moisture content	AX-171602905	lnc_RNA	+	LOC110491979	uncharacterized LOC110491979
0.507344	15	19546173	Moisture content	AX-171609835	CDS	+	LOC100136251	leukocyte elastase inhibitor
0.507082	25	5504258	Moisture content	AX-171626446	CDS	+	LOC110504517	solute carrier family 25 member 48-like
0.507042	5	36105426	Moisture content	AX-172559230	3'UTR	+	LOC110522935	unconventional myosin-Vb-like
0.50672	16	37819662	Moisture content	AX-171610044	mRNA	-	LOC110491981	low-density lipoprotein receptor-related protein 1-like
0.506586	24	9552073	Moisture content	AX-172562786	N/A	N/A	N/A	N/A
0.506581	1	29087307	Moisture content	AX-171596772	3'UTR	-	LOC110521431	ADP-ribosylation factor 4-like
0.50648	19	50572966	Moisture content	AX-87926586	CDS	+	LOC110498124	unconventional myosin-VI-like
0.506411	19	50737406	Moisture content	AX-172552017	3'UTR	+	LOC110498125	5'-nucleotidase-like
0.506268	19	49332278	Moisture content	AX-171601943	CDS	+	LOC110498117	kinase D-interacting substrate of 220 kDa-like
0.506082	26	6691783	Moisture content	AX-172557307	3'UTR	+	LOC110506086	CD151 antigen-like
0.50605	2	6843442	Moisture content	AX-172548861	CDS	+	LOC110537581	hemicentin-1-like
0.505699	26	6411999	Moisture content	AX-171638398	CDS	-	LOC110506292	palmitoyltransferase ZDHHC13-like
0.505652	19	49337265	Moisture content	AX-89973012	CDS	-	id2	Id2 protein
0.505375	25	6139536	Moisture content	AX-171619770	3'UTR	-	LOC110504364	coiled-coil domain-containing protein 69-like
0.505147	16	37829937	Moisture content	AX-171609977	CDS	-	LOC110491981	low-density lipoprotein receptor-related protein 1-like
0.505005	2	40911496	Moisture content	AX-171637119	5'UTR	-	LOC110491905	inositol hexakisphosphate and diphosphoinositol-pentakisphosphate kinase 1-like
0.504952	19	49332310	Moisture content	AX-171617165	CDS	+	LOC110498117	kinase D-interacting substrate of 220 kDa-like
0.504939	25	5775127	Moisture content	AX-171604024	3'UTR	-	LOC110504525	transmembrane emp24 domain-containing protein 9-like
0.504906	19	49332885	Moisture content	AX-171601945	3'UTR	+	LOC110498117	kinase D-interacting substrate of 220 kDa-like
0.504861	25	5827347	Moisture content	AX-171645491	CDS	-	LOC110504526	complement C1q tumor necrosis factor-related protein 2-like
0.50486	25	5825793	Moisture content	AX-171624919	3'UTR	-	LOC110504526	complement C1q tumor necrosis factor-related protein 2-like
0.504657	10	43920311	Moisture content	AX-171617843	CDS	-	LOC110534139	EH domain-binding protein 1-like protein 1
0.504653	5	36482364	Moisture content	AX-171614517	CDS	+	amacr	alpha-methylacyl-CoA racemase
0.504626	19	51215955	Moisture content	AX-171611255	3'UTR	-	mtfr1l	mitochondrial fission regulator 1 like
0.504609	2	41003568	Moisture content	AX-89951022	3'UTR	-	LOC110491985	lactadherin-like
0.504579	15	17706838	Moisture content	AX-171609720	3'UTR	-	LOC110489787	microtubule-associated protein 4-like
0.504559	19	51320262	Moisture content	AX-171611259	CDS	+	LOC110498145	60S ribosomal protein L13a
0.50449	19	50755262	Moisture content	AX-172553943	N/A	N/A	N/A	N/A
0.504361	19	51311286	Moisture content	AX-171611257	N/A	N/A	N/A	N/A
0.504348	5	36464708	Moisture content	AX-172560322	CDS	+	amacr	alpha-methylacyl-CoA racemase
0.504036	25	5879155	Moisture content	AX-89934526	CDS	-	LOC110504530	UPF0461 protein C5orf24 homolog
0.503815	4	81204413	Moisture content	AX-171624629	CDS	+	LOC110522616	vacuolar protein sorting-associated protein 18 homolog
0.503544	16	37999457	Moisture content	AX-171635101	3'UTR	-	LOC110491986	sentrin-specific protease 1-like
0.503509	19	50813177	Moisture content	AX-171628691	CDS	+	orc3	origin recognition complex subunit 3
0.503432	19	51074073	Moisture content	AX-172563903	3'UTR	-	LOC110498134	saposin-C-like
0.50284	19	51331469	Moisture content	AX-171636530	CDS	+	LOC110498147	heterogeneous nuclear ribonucleoprotein R
0.501507	15	17756564	Moisture content	AX-171618017	CDS	-	LOC110489788	uncharacterized protein DDB_G0284459-like
0.501457	25	56746708	Moisture content	AX-171613496	CDS	-	LOC110505490	adenylosuccinate synthetase isozyme 1 C-like
0.501429	25	6760893	Moisture content	AX-171613384	3'UTR	-	ccng1	cyclin G1
0.500739	7	11621880	Moisture content	AX-171597644	3'UTR	-	LOC110528801	xin actin-binding repeat-containing protein 2-like
0.500728	2	41106409	Moisture content	AX-171611817	3'UTR	-	LOC110492018	apoptosis-enhancing nuclease-like
0.500689	22	25473359	Moisture content	AX-171621709	CDS	-	LOC110501636	ATP synthase subunit O, mitochondrial-like
0.50066	2	41086947	Moisture content	AX-171611818	CDS	-	LOC110492010	retinaldehyde-binding protein 1-like
0.500577	24	9235609	Moisture content	AX-171621769	3'UTR	-	LOC110503678	transgelin-like
0.500346	24	9233417	Moisture content	AX-172548815	3'UTR	+	LOC110503677	proprotein convertase subtilisin/kexin type 7-like
0.500123	1	55319321	Moisture content	AX-171620794	CDS	-	LOC110525737	adenosine kinase-like
0.49988	15	17707719	Moisture content	AX-171609721	3'UTR	-	LOC110489787	microtubule-associated protein 4-like
0.499448	24	9462978	Moisture content	AX-172563284	3'UTR	+	LOC110503687	zinc finger FYVE domain-containing protein 1-like
0.499308	1	29094760	Moisture content	AX-171643030	5'UTR	-	LOC110521431	ADP-ribosylation factor 4-like
0.499303	1	29195686	Moisture content	AX-171643028	CDS	-	LOC110521397	protein TsetseEP-like
0.499164	1	29087313	Moisture content	AX-171596771	3'UTR	-	LOC110521431	ADP-ribosylation factor 4-like
0.498239	16	21629447	Moisture content	AX-171610320	N/A	N/A	N/A	N/A
0.497797	24	7424321	Moisture content	AX-171612735	3'UTR	+	LOC110503650	large neutral amino acids transporter small subunit 4-like
0.497387	24	7423378	Moisture content	AX-171612736	3'UTR	+	LOC110503650	large neutral amino acids transporter small subunit 4-like
0.497319	4	81202485	Moisture content	AX-171624630	CDS	-	LOC110522615	rho-related GTP-binding protein RhoV-like
0.497294	16	22193271	Moisture content	AX-172560619	3'UTR	-	LOC110491713	KAT8 regulatory NSL complex subunit 1-like
0.496914	16	22289723	Moisture content	AX-171635432	5'UTR	+	zdhhc6	zinc finger DHHC-type containing 6
0.496735	14	51878804	Moisture content	AX-171609581	3'UTR	+	LOC110488749	transmembrane 9 superfamily member 2-like
0.496512	5	36563477	Moisture content	AX-171622123	CDS	+	LOC110523799	ankycorbin-like
0.496149	5	36552593	Moisture content	AX-172560167	CDS	+	LOC110523799	ankycorbin-like
0.495959	1	25731200	Moisture content	AX-171607508	N/A	N/A	N/A	N/A
0.495534	14	76002677	Moisture content	AX-171604922	CDS	-	LOC110489214	ras GTPase-activating protein-binding protein 1-like
0.495529	17	13994362	Moisture content	AX-171624734	3'UTR	+	LOC110493633	keratin-like protein KRT222
0.494992	16	22322167	Moisture content	AX-171603660	CDS	-	acsl5	acyl-CoA synthetase long chain family member 5
0.494889	16	22329396	Moisture content	AX-171610301	5'UTR	-	acsl5	acyl-CoA synthetase long chain family member 5
0.494737	5	36483074	Moisture content	AX-171614516	3'UTR	+	amacr	alpha-methylacyl-CoA racemase
0.494069	24	9305425	Moisture content	AX-171638305	CDS	-	pnkp	polynucleotide kinase 3'-phosphatase
0.494066	24	9283920	Moisture content	AX-171638307	CDS	+	LOC110503679	uncharacterized LOC110503679
0.493896	17	13903738	Moisture content	AX-171610827	3'UTR	+	s8	type I keratin S8
0.493872	17	13903756	Moisture content	AX-171610826	3'UTR	+	s8	type I keratin S8
0.4937	17	13981661	Moisture content	AX-171629550	CDS	+	LOC110493632	keratin, type I cytoskeletal 18-A-like
0.493353	14	53257635	Moisture content	AX-172564295	CDS	+	LOC110488784	protein YIF1A-like
0.493031	24	9236087	Moisture content	AX-171612724	CDS	-	LOC110503678	transgelin-like
0.492625	25	59989777	Moisture content	AX-171620395	CDS	-	ktn1	kinectin 1
0.492567	25	60053428	Moisture content	AX-171639371	3'UTR	-	LOC110505580	ADP-ribosylation factor 6-like
0.492251	1	32801453	Moisture content	AX-171607853	N/A	N/A	N/A	N/A
0.492195	26	6889491	Moisture content	AX-172558483	CDS	+	LOC110506300	MAP kinase-activating death domain protein-like
0.492174	26	6912431	Moisture content	AX-171624327	CDS	+	LOC110506300	MAP kinase-activating death domain protein-like
0.491801	26	6941831	Moisture content	AX-172557179	CDS	-	LOC110506302	gamma-butyrobetaine dioxygenase-like
0.491783	26	6929238	Moisture content	AX-172558390	3'UTR	-	LOC110506302	gamma-butyrobetaine dioxygenase-like
0.491676	13	19789623	Moisture content	AX-171609039	CDS	-	LOC110485952	envoplakin-like
0.491604	26	6928937	Moisture content	AX-171621780	3'UTR	-	LOC110506302	gamma-butyrobetaine dioxygenase-like
0.491461	10	32032613	Moisture content	AX-172557643	3'UTR	-	LOC110533759	cohesin subunit SA-2-like
0.491066	1	25429520	Moisture content	AX-171632250	3'UTR	+	LOC110520570	synaptotagmin 1-like
0.490756	24	9374459	Moisture content	AX-171628573	CDS	-	LOC110503686	endonuclease domain-containing 1 protein-like
0.49072	4	21732112	Moisture content	AX-171614153	N/A	N/A	N/A	N/A
0.490512	26	18417668	Moisture content	AX-171642163	CDS	-	aqp9	aquaporin 9
0.490271	26	18444664	Moisture content	AX-171642164	CDS	+	LOC110506538	retinal dehydrogenase 2-like
0.490137	17	13901825	Moisture content	AX-171610828	CDS	+	s8	type I keratin S8
0.489987	17	13901769	Moisture content	AX-171610829	CDS	+	s8	type I keratin S8
0.489903	26	6956354	Moisture content	AX-89952105	CDS	-	LOC110506304	fin bud initiation factor-like
0.489762	26	6956073	Moisture content	AX-171612786	3'UTR	-	LOC110506304	fin bud initiation factor-like
0.489749	26	6952950	Moisture content	AX-171618531	CDS	-	LOC110506302	gamma-butyrobetaine dioxygenase-like
0.489692	26	6956059	Moisture content	AX-171612787	3'UTR	-	LOC110506304	fin bud initiation factor-like
0.489661	17	13901484	Moisture content	AX-171618134	CDS	+	s8	type I keratin S8
0.489437	4	21733930	Moisture content	AX-172558855	N/A	N/A	N/A	N/A
0.489303	26	7342397	Moisture content	AX-172557409	CDS	-	LOC110506308	CUGBP Elav-like family member 1
0.489166	26	6949904	Moisture content	AX-171618532	CDS	-	LOC110506302	gamma-butyrobetaine dioxygenase-like
0.489087	5	35943758	Moisture content	AX-172558847	3'UTR	+	nadk2	NAD kinase 2, mitochondrial
0.489027	2	41112978	Moisture content	AX-171611816	3'UTR	-	LOC110492035	protein disulfide-isomerase A3-like
0.488992	13	18094219	Moisture content	AX-171609211	mRNA	+	k13	keratin 13
0.488975	5	35939964	Moisture content	AX-171640518	CDS	+	nadk2	NAD kinase 2, mitochondrial
0.488444	19	20517499	Moisture content	AX-172549087	3'UTR	-	LOC110497527	plasma protease C1 inhibitor-like
0.488381	19	20517528	Moisture content	AX-89938143	3'UTR	-	LOC110497527	plasma protease C1 inhibitor-like
0.48836	17	13900597	Moisture content	AX-171610830	CDS	+	s8	type I keratin S8
0.48835	17	13900548	Moisture content	AX-171618135	CDS	+	s8	type I keratin S8
0.488176	17	13900453	Moisture content	AX-171610831	CDS	+	s8	type I keratin S8
0.48814	18	51759259	Moisture content	AX-171619793	CDS	+	LOC110496635	tissue factor pathway inhibitor 2-like
0.48808	26	7002535	Moisture content	AX-171612785	CDS	+	LOC110506305	uncharacterized protein PB18E9.04c-like
0.488019	25	5430118	Moisture content	AX-172554764	CDS	+	LOC110504515	THO complex subunit 3-like
0.487791	18	52331298	Moisture content	AX-171628531	3'UTR	-	LOC110496650	engulfment and cell motility protein 1-like
0.4876	22	25977230	Moisture content	AX-171637886	3'UTR	-	LOC110501646	anosmin-1-like
0.487568	26	6957019	Moisture content	AX-172558647	5'UTR	-	LOC110506304	fin bud initiation factor-like
0.487565	18	52270150	Moisture content	AX-171628534	3'UTR	+	LOC110496645	cyclin-dependent kinase 6-like
0.487563	18	52290745	Moisture content	AX-171628532	3'UTR	+	LOC110496647	granulins-like
0.48752	15	17717951	Moisture content	AX-171609722	CDS	-	LOC110489787	microtubule-associated protein 4-like
0.487374	1	47954769	Moisture content	AX-172561244	3'UTR	-	LOC110524590	G1/S-specific cyclin-D1-like
0.48735	1	47890727	Moisture content	AX-171607603	3'UTR	+	LOC110524569	anoctamin-1-like
0.487165	10	43917695	Moisture content	AX-171617844	CDS	-	LOC110534139	EH domain-binding protein 1-like protein 1
0.486404	5	35993948	Moisture content	AX-172562972	3'UTR	+	LOC100653455	leukemia inhibitory factor receptor
0.486236	25	5388887	Moisture content	AX-172553350	3'UTR	+	LOC110504511	polyadenylate-binding protein-interacting protein 2-like
0.485702	1	25731152	Moisture content	AX-171607509	N/A	N/A	N/A	N/A
0.485593	9	6839221	Moisture content	AX-172563567	3'UTR	+	LOC110532993	integumentary mucin C.1-like
0.48533	18	51758880	Moisture content	AX-171619792	CDS	+	LOC110496635	tissue factor pathway inhibitor 2-like
0.485084	8	4769521	Moisture content	AX-171600815	3'UTR	+	LOC110529304	protein max-like
0.48495	9	6988404	Moisture content	AX-172552256	CDS	-	LOC110531501	receptor-interacting serine/threonine-protein kinase 4-like
0.484856	8	6070444	Moisture content	AX-172554517	3'UTR	-	LOC110529319	B-cell lymphoma/leukemia 11B-like
0.484784	9	6986528	Moisture content	AX-171627548	CDS	-	LOC110531501	receptor-interacting serine/threonine-protein kinase 4-like
0.484755	18	51758811	Moisture content	AX-171617083	CDS	+	LOC110496635	tissue factor pathway inhibitor 2-like
0.484466	5	36572223	Moisture content	AX-171614514	3'UTR	+	LOC110523799	ankycorbin-like
0.484465	18	51758793	Moisture content	AX-171617082	CDS	+	LOC110496635	tissue factor pathway inhibitor 2-like
0.484298	5	36571758	Moisture content	AX-171614515	3'UTR	+	LOC110523799	ankycorbin-like
0.484123	9	7895152	Moisture content	AX-172564137	N/A	N/A	N/A	N/A
0.484118	15	19545683	Moisture content	AX-171618034	CDS	+	LOC100136251	leukocyte elastase inhibitor
0.483713	9	8122238	Moisture content	AX-171642549	CDS	+	LOC110531546	apolipoprotein L1-like
0.483592	8	5841971	Moisture content	AX-174104422	N/A	N/A	N/A	N/A
0.483475	1	29196351	Moisture content	AX-172554774	CDS	-	LOC110521397	protein TsetseEP-like
0.48325	9	8065483	Moisture content	AX-171642551	3'UTR	-	LOC110531545	putative ferric-chelate reductase 1
0.483206	9	7983108	Moisture content	AX-172562826	3'UTR	+	LOC110532997	uncharacterized LOC110532997
0.483109	9	7981871	Moisture content	AX-171642704	CDS	+	LOC110532997	uncharacterized LOC110532997
0.482546	16	37726282	Moisture content	AX-171604075	3'UTR	+	LOC110491978	proliferation-associated protein 2G4-like
0.482062	17	14149320	Moisture content	AX-171636029	3'UTR	-	LOC110493641	pre-mRNA-splicing factor CWC25 homolog
0.482058	17	14145918	Moisture content	AX-171621367	3'UTR	+	LOC110493639	phosphatidylinositol 5-phosphate 4-kinase type-2 beta
0.481472	2	7488955	Moisture content	AX-172552353	3'UTR	+	LOC110537821	trypsin-2
0.481407	2	7507262	Moisture content	AX-172552352	mRNA	+	LOC110537790	trypsin-1
0.481052	13	21581311	Moisture content	AX-171609047	CDS	+	LOC110486011	UTP--glucose-1-phosphate uridylyltransferase-like
0.480915	4	79274809	Moisture content	AX-171619667	CDS	+	LOC110521100	ryanodine receptor 3-like
0.480719	1	25716676	Moisture content	AX-171617756	CDS	+	LOC110520673	synemin-like
0.480697	17	14415128	Moisture content	AX-171621364	CDS	-	LOC110493656	protein phosphatase 1 regulatory subunit 27-like
0.48035	4	79275235	Moisture content	AX-171619666	CDS	+	LOC110521100	ryanodine receptor 3-like
0.480189	17	14127425	Moisture content	AX-171636034	mRNA	+	LOC110493638	CDGSH iron-sulfur domain-containing protein 3, mitochondrial-like
0.480112	17	14216908	Moisture content	AX-172547823	3'UTR	+	LOC110493645	peptidyl-prolyl cis-trans isomerase G-like
0.480053	8	5753410	Moisture content	AX-171629617	3'UTR	-	LOC110529315	gremlin-1-like
0.479938	1	25713933	Moisture content	AX-172546862	lnc_RNA	-	LOC110520684	uncharacterized LOC110520684
0.479923	17	13997583	Moisture content	AX-171624736	CDS	-	LOC110493630	tensin-4-like
0.479882	1	25716441	Moisture content	AX-171620792	CDS	+	LOC110520673	synemin-like
0.479726	8	5606863	Moisture content	AX-171644034	N/A	N/A	N/A	N/A
0.479426	17	14412441	Moisture content	AX-171636017	3'UTR	+	LOC110493657	anaphase-promoting complex subunit 11
0.479357	17	14393287	Moisture content	AX-171610851	3'UTR	-	LOC110493655	rho GDP-dissociation inhibitor 1-like
0.479001	13	21579395	Moisture content	AX-172558377	CDS	+	LOC110486011	UTP--glucose-1-phosphate uridylyltransferase-like
0.47853	2	41121072	Moisture content	AX-172563564	5'UTR	-	LOC110492035	protein disulfide-isomerase A3-like
0.478473	2	41113279	Moisture content	AX-89935097	CDS	-	LOC110492035	protein disulfide-isomerase A3-like
0.478167	22	25506112	Moisture content	AX-171637950	CDS	+	LOC110501637	potassium voltage-gated channel subfamily E member 2-like
0.477949	4	79916933	Moisture content	AX-171604138	CDS	+	LOC110522591	serine/arginine-rich splicing factor 5-like
0.47724	1	31101011	Moisture content	AX-171607553	3'UTR	+	LOC110521734	peptidyl-prolyl cis-trans isomerase FKBP4-like
0.477101	2	38434727	Moisture content	AX-171611751	3'UTR	-	LOC110491458	ornithine decarboxylase antizyme 2-like
0.47687	15	17717591	Moisture content	AX-171621160	CDS	-	LOC110489787	microtubule-associated protein 4-like
0.476673	2	38820797	Moisture content	AX-172561563	3'UTR	+	LOC110491570	sorting nexin-1-like
0.476592	5	35989013	Moisture content	AX-171640512	CDS	+	LOC100653455	leukemia inhibitory factor receptor
0.4765	22	26112068	Moisture content	AX-89926077	mRNA	+	LOC110501649	ankyrin repeat and SOCS box protein 9-like
0.476452	22	26081819	Moisture content	AX-172557745	3'UTR	+	LOC110501647	F-box-like/WD repeat-containing protein TBL1X
0.476327	5	35964848	Moisture content	AX-171640516	CDS	+	LOC110523779	rapamycin-insensitive companion of mTOR-like
0.476319	14	51878694	Moisture content	AX-171609582	3'UTR	+	LOC110488749	transmembrane 9 superfamily member 2-like
0.476163	22	26080433	Moisture content	AX-171637883	3'UTR	+	LOC110501647	F-box-like/WD repeat-containing protein TBL1X
0.476129	2	38450986	Moisture content	AX-171611753	3'UTR	-	LOC110491458	ornithine decarboxylase antizyme 2-like
0.476073	2	38450980	Moisture content	AX-171611752	3'UTR	-	LOC110491458	ornithine decarboxylase antizyme 2-like
0.475981	19	20431062	Moisture content	AX-172551947	3'UTR	+	LOC110498680	LON peptidase N-terminal domain and RING finger protein 1-like
0.475954	2	38809295	Moisture content	AX-172562878	CDS	+	LOC110491570	sorting nexin-1-like
0.475774	4	79919331	Moisture content	AX-171604142	N/A	N/A	N/A	N/A
0.475721	1	33267402	Moisture content	AX-171632508	CDS	+	LOC110522193	ras association domain-containing protein 7-like
0.47559	1	29227125	Moisture content	AX-171596770	CDS	+	LOC110521422	transmembrane protein 253-like
0.475559	9	8136230	Moisture content	AX-171616092	N/A	N/A	N/A	N/A
0.475171	22	26049938	Moisture content	AX-171637885	5'UTR	+	LOC110501647	F-box-like/WD repeat-containing protein TBL1X
0.475098	22	11706271	Moisture content	AX-171612293	mRNA	+	LOC110501391	neuronal membrane glycoprotein M6-b
0.474974	19	20867301	Moisture content	AX-172557139	CDS	+	wdhd1	WD repeat and HMG-box DNA binding protein 1
0.474591	19	20667531	Moisture content	AX-172550826	3'UTR	+	LOC110497533	uncharacterized LOC110497533
0.474475	1	25723974	Moisture content	AX-171617755	CDS	+	LOC110520673	synemin-like
0.474406	1	25725281	Moisture content	AX-171617754	CDS	+	LOC110520673	synemin-like
0.474388	2	38431975	Moisture content	AX-89934409	3'UTR	-	LOC110491458	ornithine decarboxylase antizyme 2-like
0.474271	9	8136247	Moisture content	AX-171616091	N/A	N/A	N/A	N/A
0.474227	1	25723730	Moisture content	AX-171620791	CDS	+	LOC110520673	synemin-like
0.473605	1	25480866	Moisture content	AX-171632247	CDS	-	LOC110520608	histone-lysine N-methyltransferase KMT5B-like
0.472939	16	21629793	Moisture content	AX-171610318	N/A	N/A	N/A	N/A
0.472786	16	22186897	Moisture content	AX-171610307	3'UTR	+	LOC110491712	microtubule-associated protein tau-like
0.472722	16	22186633	Moisture content	AX-171610308	3'UTR	+	LOC110491712	microtubule-associated protein tau-like
0.472241	14	75362701	Moisture content	AX-171603858	CDS	+	LOC110489189	transforming growth factor-beta-induced protein ig-h3-like
0.47204	1	25731090	Moisture content	AX-171607510	N/A	N/A	N/A	N/A
0.471862	1	25731012	Moisture content	AX-171607511	N/A	N/A	N/A	N/A
0.471726	1	25729754	Moisture content	AX-171607518	N/A	N/A	N/A	N/A
0.470321	13	18177198	Moisture content	AX-171609208	3'UTR	+	LOC110485898	keratin, type I cytoskeletal 13-like
0.470143	1	25729948	Moisture content	AX-171607517	N/A	N/A	N/A	N/A
0.469985	1	25730912	Moisture content	AX-171607512	N/A	N/A	N/A	N/A
0.46996	16	38147774	Moisture content	AX-171609979	3'UTR	+	LOC110491992	retinoic acid receptor gamma-A-like
0.468983	11	47654086	Moisture content	AX-171608369	CDS	-	LOC110535859	tubulin beta-1 chain
0.46895	2	41167044	Moisture content	AX-171611813	CDS	-	LOC110492055	creatine kinase U-type, mitochondrial-like
0.468435	26	7686210	Moisture content	AX-171638387	3'UTR	-	LOC110506319	diacylglycerol kinase zeta-like
0.468401	26	7665266	Moisture content	AX-171612782	3'UTR	-	LOC110506318	midkine-B-like
0.468385	26	7378645	Moisture content	AX-171612784	CDS	+	LOC110506312	NADH dehydrogenase [ubiquinone] iron-sulfur protein 3, mitochondrial-like
0.468329	26	7430653	Moisture content	AX-171631227	3'UTR	-	LOC110506314	protein kinase C and casein kinase II substrate protein 3-like
0.467899	4	79957073	Moisture content	AX-171601729	3'UTR	+	LOC110522592	protein max
0.467878	4	79957415	Moisture content	AX-171601730	3'UTR	+	LOC110522592	protein max
0.467861	4	81166430	Moisture content	AX-171624024	5'UTR	+	pigh	phosphatidylinositol glycan anchor biosynthesis class H
0.467786	1	25730043	Moisture content	AX-171607516	N/A	N/A	N/A	N/A
0.467761	4	79957758	Moisture content	AX-171601731	3'UTR	+	LOC110522592	protein max
0.467745	14	75360014	Moisture content	AX-171617984	CDS	+	LOC110489189	transforming growth factor-beta-induced protein ig-h3-like
0.467634	2	41165429	Moisture content	AX-171611814	CDS	-	LOC110492055	creatine kinase U-type, mitochondrial-like
0.467631	9	8196349	Moisture content	AX-171616073	3'UTR	-	LOC110531544	heterogeneous nuclear ribonucleoprotein C-like
0.467472	1	25730171	Moisture content	AX-171607515	N/A	N/A	N/A	N/A
0.467414	16	23260147	Moisture content	AX-171612281	3'UTR	+	LOC110491732	protein HEG-like
0.46733	11	47612270	Moisture content	AX-171620931	3'UTR	+	LOC110535865	LIM domain transcription factor LMO4-B-like
0.467096	22	25193673	Moisture content	AX-171637953	CDS	+	LOC110501624	nectin-3-like
0.467014	19	28991727	Moisture content	AX-171636548	3'UTR	-	arid4a	AT-rich interaction domain 4A
0.466914	16	23356138	Moisture content	AX-172549855	CDS	+	LOC110491733	low-density lipoprotein receptor-related protein 2-like
0.466394	11	47653382	Moisture content	AX-171608363	CDS	-	LOC110535859	tubulin beta-1 chain
0.466359	1	30840772	Moisture content	AX-172553112	3'UTR	+	LOC110521655	NACHT, LRR and PYD domains-containing protein 12-like
0.466173	1	25730191	Moisture content	AX-171607514	N/A	N/A	N/A	N/A
0.466096	19	20537915	Moisture content	AX-171599747	3'UTR	+	LOC110497530	cyclin-dependent kinase 2-associated protein 2-like
0.465853	16	21629830	Moisture content	AX-171610317	N/A	N/A	N/A	N/A
0.465338	13	18098730	Moisture content	AX-172557736	mRNA	+	k13	keratin 13
0.465303	13	18151591	Moisture content	AX-171602639	mRNA	+	k13	keratin 13
0.465266	13	18166398	Moisture content	AX-171609209	3'UTR	+	k13	keratin 13
0.465198	11	47612813	Moisture content	AX-171620932	3'UTR	+	LOC110535865	LIM domain transcription factor LMO4-B-like
0.464996	1	25730419	Moisture content	AX-171607513	N/A	N/A	N/A	N/A
0.464804	26	7953253	Moisture content	AX-89937928	CDS	+	LOC110506324	autophagy-related protein 13-like
0.464803	26	7827936	Moisture content	AX-172557389	N/A	N/A	N/A	N/A
0.464704	26	7953512	Moisture content	AX-171612781	CDS	+	LOC110506324	autophagy-related protein 13-like
[truncated: 33,399 more rows]

## Sheet: S4
S4-SNP markers in genomic sliding windows explaining at least 2% of the genetic variance for moisture content
[truncated: 179 more rows]

[truncated: 2 more sheets: S5, S6]
